# Supplementary material for: Microglial Pten safeguards postnatal integrity of the cortex and sociability
Source: Front Immunol. 2022 Dec 14;13:1059364. doi: 10.3389/fimmu.2022.1059364 (PMC9795847; doi:10.3389/fimmu.2022.1059364)
Supplement: Supplementary Table 1 — The differentially expressed genes between mPTENWT(0) and mPTENKO(0) microglia isolated from P7, P14 and 2-3 month mice. [file Table_1.xlsx]

## Sheet: P7
P7	baseMean	log2FoldChange(mPTENKO(0)/mPTENWT(0))	lfcSE	stat	pvalue	padj
Ifi202b	31.3552	6.5824	0.568686	-11.5748	5.53e-31	7.66e-28
Gm9025	21.648	3.37072	0.377942	-8.91861	4.72e-19	4.53e-16
Gm5801	5.88211	2.2371	0.452079	-4.94846	7.48e-07	0.00012108
Gm20939	6.36875	1.90918	0.599076	-3.18687	0.00143822	0.0404651
Cdhr3	14.3745	1.82508	0.291356	-6.26407	3.75e-10	1.26e-07
Pdlim7	20.4772	1.81709	0.329977	-5.50671	3.66e-08	9.1e-06
Angptl7	62.4085	1.64704	0.230658	-7.1406	9.29e-13	4.63e-10
Gm11545	11.3208	1.47477	0.328015	-4.49604	6.92e-06	0.00075694
Abhd3	15.865	1.46839	0.460738	-3.18703	0.0014374	0.0404651
Cbr2	34.1477	1.42821	0.316358	-4.51455	6.35e-06	0.00070612
9530003O04Rik	8.036	1.41057	0.445573	-3.16573	0.00154693	0.0427514
Il7r	189.044	1.38484	0.430361	-3.21785	0.00129156	0.0376122
Mettl18	21.1837	1.35673	0.305319	-4.44364	8.84e-06	0.0009187
Slamf8	136.647	1.34141	0.261296	-5.13368	2.84e-07	5.45e-05
Mxra8	21.3795	1.23761	0.289224	-4.27907	1.88e-05	0.00164735
Cnn2	56.2153	1.19645	0.188119	-6.36006	2.02e-10	7.39e-08
Igsf8	171.468	1.11495	0.164755	-6.76728	1.31e-11	5.11e-09
Prr15	10.6853	1.0636	0.334826	-3.17659	0.00149019	0.0416451
Pmp22	1332.87	1.05577	0.066529	-15.8693	1.03e-56	6.44e-53
Lilrb4a	150.327	0.989633	0.220736	-4.48334	7.35e-06	0.00078957
Kcnj10	22.6102	0.975406	0.284174	-3.43243	0.0005982	0.0224577
Rnf146	16.9527	0.974482	0.279654	-3.4846	0.00049288	0.0195732
3830403N18Rik	27.2415	0.9479	0.282553	-3.35477	0.00079432	0.026614
Cdc42ep3	16.384	0.922253	0.283236	-3.25613	0.00112944	0.0339213
Cd72	58.3373	0.901369	0.235012	-3.83541	0.00012535	0.00744006
Lsp1	440.462	0.884533	0.0928645	-9.52499	1.65e-21	2.06e-18
Wdr5b	29.1139	0.873569	0.266321	-3.28013	0.00103758	0.0319226
Gm38158	59.993	0.865715	0.226993	-3.81384	0.00013682	0.00793191
Crip1	40.3862	0.859719	0.193797	-4.43618	9.16e-06	0.00093551
Nes	71.7063	0.854824	0.204363	-4.18288	2.88e-05	0.00236029
Jam2	191.976	0.822916	0.171119	-4.80903	1.52e-06	0.0002124
Pea15a	430.444	0.817929	0.101713	-8.04153	8.87e-16	6.5e-13
Iqgap1	175.221	0.786686	0.212799	-3.69685	0.00021829	0.0112808
Chn2	150.348	0.778131	0.143991	-5.40402	6.52e-08	1.45e-05
Clic4	71.3733	0.771909	0.173984	-4.43665	9.14e-06	0.00093551
G530011O06Rik	248.575	0.770817	0.146423	-5.2643	1.41e-07	2.92e-05
Bcl2	25.665	0.747206	0.227074	-3.29059	0.00099978	0.0313885
Cd34	650.145	0.744573	0.104092	-7.15303	8.49e-13	4.41e-10
Abcb4	90.9528	0.737297	0.172655	-4.27035	1.95e-05	0.00170106
Zfp87	68.1949	0.723188	0.201373	-3.59129	0.00032905	0.0152464
Ets1	315.06	0.696568	0.139079	-5.00844	5.49e-07	9.37e-05
Gm37606	88.8653	0.684786	0.144991	-4.72296	2.32e-06	0.000305
C5ar1	788.197	0.68411	0.0927536	-7.37556	1.64e-13	9.71e-11
Dusp3	452.119	0.67403	0.0753816	-8.94156	3.84e-19	3.99e-16
Capg	102.279	0.672778	0.173517	-3.87729	0.00010563	0.00668289
Rhoc	84.556	0.659503	0.139025	-4.74376	2.1e-06	0.00028116
Slc40a1	713.972	0.654342	0.0895839	-7.30424	2.79e-13	1.58e-10
Prune2	843.614	0.648613	0.105519	-6.14686	7.9e-10	2.4e-07
9430053O09Rik	69.3246	0.64788	0.156851	-4.13054	3.62e-05	0.00289154
S1pr1	326.115	0.639881	0.102767	-6.22651	4.77e-10	1.56e-07
Pilra	156.08	0.635979	0.144514	-4.40081	1.08e-05	0.001042
Syt11	53.4597	0.621608	0.190687	-3.25984	0.00111477	0.0335615
Pxdc1	94.909	0.620289	0.155506	-3.98885	6.64e-05	0.0046753
Tm7sf3	149.163	0.618569	0.107589	-5.74938	8.96e-09	2.43e-06
Chtf8	108.013	0.61475	0.172591	-3.56189	0.00036819	0.0162735
C130023A14Rik	61.4903	0.605289	0.15692	-3.8573	0.00011465	0.00707407
Ccl2	1142.09	0.601128	0.134649	-4.46439	8.03e-06	0.0008554
Arhgap30	390.065	0.599136	0.0756557	-7.91926	2.39e-15	1.57e-12
Dhx32	68.9445	0.597839	0.145715	-4.10278	4.08e-05	0.00319997
Cyb5d2	92.0746	0.594943	0.152917	-3.89062	0.0001	0.00645718
Anxa5	160.675	0.592989	0.159447	-3.71904	0.00019998	0.0105619
Rap2b	148.485	0.590585	0.122942	-4.80376	1.56e-06	0.00021328
Slamf9	293.2	0.589197	0.149105	-3.95155	7.76e-05	0.00525964
Dab2	562.277	0.579652	0.114988	-5.04097	4.63e-07	8.13e-05
Peak1	153.301	0.576064	0.130166	-4.42563	9.62e-06	0.00096659
Tmem242	103.69	0.572509	0.135236	-4.2334	2.3e-05	0.0019517
Cdk6	1091.71	0.57235	0.0605717	-9.44914	3.42e-21	3.87e-18
Clec5a	368.401	0.569772	0.110284	-5.16641	2.39e-07	4.72e-05
RP24-282C4.10	44.1074	0.566167	0.161573	-3.5041	0.00045816	0.0187846
Endod1	164.734	0.565993	0.127021	-4.45591	8.35e-06	0.00087499
Rnf150	49.5443	0.564381	0.179999	-3.13547	0.00171578	0.0458915
4833421G17Rik	122.208	0.548663	0.152271	-3.6032	0.00031433	0.0146876
Cadm1	583.033	0.543718	0.0612115	-8.8826	6.53e-19	5.81e-16
Metap1	118.646	0.523556	0.125654	-4.16666	3.09e-05	0.00251803
Ank	79.5841	0.522654	0.151768	-3.44378	0.00057364	0.0217984
Mir99ahg	262.23	0.522189	0.0948838	-5.50345	3.72e-08	9.1e-06
Gm37063	80.4288	0.516941	0.152425	-3.39145	0.00069523	0.0244093
Ppp1r3b	192.068	0.515264	0.109526	-4.70448	2.55e-06	0.00032703
Hlx	129.642	0.514865	0.154179	-3.33939	0.00083962	0.027597
Tes	81.8576	0.513021	0.132727	-3.86523	0.00011099	0.00695141
Gadd45g	137.302	0.507796	0.158083	-3.2122	0.00131721	0.0382698
Mzt1	86.4096	0.504992	0.154846	-3.26125	0.00110922	0.0334755
Bcl2l1	559.295	0.503702	0.107386	-4.69055	2.72e-06	0.00033961
Stk38l	77.8814	0.502037	0.153248	-3.27597	0.00105301	0.0321683
Eid1	45.8557	0.501638	0.158074	-3.17343	0.00150648	0.0419125
Ap3s1	109.832	0.492017	0.111151	-4.42657	9.57e-06	0.00096659
Twf1	656.468	0.490665	0.0873805	-5.61527	1.96e-08	5.1e-06
Hgsnat	239.947	0.474962	0.123097	-3.85842	0.00011412	0.00707407
Gm45343	58.3399	0.461775	0.146858	-3.14437	0.00166443	0.0450989
Acat1	203.886	0.456443	0.105514	-4.3259	1.52e-05	0.00138205
Cxcl16	245.714	0.452976	0.116332	-3.89381	9.87e-05	0.00640601
2021-09-08	79.3694	0.451694	0.126104	-3.58192	0.00034107	0.0156292
Asf1a	83.897	0.446543	0.128442	-3.47662	0.00050779	0.0198402
Rapgef2	86.8064	0.44364	0.134975	-3.28683	0.00101323	0.0314935
Slc35a5	158.199	0.443377	0.127486	-3.47784	0.00050546	0.0198117
Ap1s2	154.42	0.441406	0.120353	-3.66759	0.00024485	0.0121587
C530043K16Rik	75.0269	0.438061	0.138431	-3.16448	0.00155361	0.0428413
Ttyh2	258.558	0.437623	0.122611	-3.56921	0.00035806	0.0160535
Dpysl2	2741.85	0.435901	0.0695129	-6.27079	3.59e-10	1.24e-07
Dstn	229.528	0.435628	0.0977048	-4.45862	8.25e-06	0.00087132
Igf1	239.509	0.434703	0.121636	-3.5738	0.00035184	0.0159465
Ecscr	686.604	0.434597	0.0887041	-4.8994	9.61e-07	0.00014436
Abcg1	2020.32	0.432405	0.0791464	-5.46335	4.67e-08	1.12e-05
Adam9	244.924	0.431331	0.0995986	-4.33069	1.49e-05	0.00136228
Galc	178.048	0.430893	0.105704	-4.07643	4.57e-05	0.00349702
Apbb2	178.895	0.427408	0.104576	-4.08705	4.37e-05	0.00337097
Glipr1	121.645	0.425392	0.120912	-3.51819	0.0004345	0.0180612
Tpm4	275.092	0.423316	0.100137	-4.22737	2.36e-05	0.00197784
Dscr3	161.066	0.422927	0.119482	-3.53966	0.00040064	0.0174048
2021-09-02	1501.45	0.421169	0.0921684	-4.56956	4.89e-06	0.00055887
Sqrdl	313.04	0.41967	0.0902219	-4.65153	3.29e-06	0.0003987
Inafm2	192.417	0.411932	0.109694	-3.7553	0.00017314	0.00946484
Nrep	120.215	0.40755	0.12957	-3.1454	0.00165862	0.0450989
Ms4a6d	490.369	0.403073	0.0969945	-4.15562	3.24e-05	0.00261426
Uchl3	102.706	0.393138	0.118355	-3.32168	0.00089478	0.0288967
Mpp1	172.759	0.391473	0.124907	-3.13413	0.00172364	0.0459554
Ttc28	200.687	0.388223	0.108722	-3.57079	0.0003559	0.0160535
Inpp4a	433.402	0.386879	0.0913382	-4.23567	2.28e-05	0.0019453
Tuba1a	384.343	0.379944	0.112993	-3.36254	0.0007723	0.0260066
Cept1	296.972	0.378079	0.105971	-3.56776	0.00036005	0.0160847
2610001J05Rik	284.563	0.377875	0.099675	-3.79107	0.00015	0.00849818
Ptafr	1508.47	0.376267	0.0734084	-5.12566	2.96e-07	5.6e-05
Snap23	177.92	0.371738	0.116539	-3.18982	0.00142359	0.0403861
Ccdc12	324.146	0.371418	0.0879881	-4.22123	2.43e-05	0.00201897
Aga	214.875	0.36289	0.107318	-3.38145	0.00072105	0.0251037
Tspan7	548.976	0.361538	0.106065	-3.40863	0.00065289	0.023386
Cdkn2aipnl	181.438	0.360787	0.109765	-3.28689	0.00101299	0.0314935
Pepd	314.985	0.360277	0.094937	-3.79491	0.0001477	0.00840604
Cers5	244.775	0.358217	0.0882108	-4.06092	4.89e-05	0.00367967
Eif2s3y	215.736	0.358166	0.102099	-3.50802	0.00045146	0.0186325
Atxn1	177.039	0.358117	0.106156	-3.37351	0.00074218	0.0255722
Serpine2	2670.94	0.356824	0.0729224	-4.8932	9.92e-07	0.00014721
Rsu1	346.969	0.351137	0.0917507	-3.82708	0.00012967	0.00762374
2610507B11Rik	229.275	0.34997	0.0949672	-3.68517	0.00022855	0.0115332
Commd3	302.85	0.348349	0.0889714	-3.9153	9.03e-05	0.00601828
Cnot9	305.62	0.348255	0.108508	-3.20947	0.00132979	0.0383951
Chmp5	228.01	0.342915	0.100022	-3.42839	0.00060717	0.0225904
Ndfip2	227.103	0.342862	0.102234	-3.3537	0.00079738	0.026645
Fam3c	293.191	0.342476	0.089005	-3.84783	0.00011917	0.00717552
Ms4a6b	503.479	0.341834	0.0969383	-3.52631	0.0004214	0.0178981
Gsk3b	863.621	0.34034	0.0729705	-4.66407	3.1e-06	0.00037883
Exoc5	229.802	0.335118	0.0929811	-3.60415	0.00031318	0.0146876
Pon3	699.669	0.333301	0.0870359	-3.82947	0.00012842	0.00758602
Gpr160	294.654	0.33034	0.100492	-3.28723	0.00101179	0.0314935
Dlgap4	238.942	0.330221	0.0901072	-3.66475	0.00024758	0.0122452
Nfia	471.218	0.329994	0.0783458	-4.21202	2.53e-05	0.00208914
Tnfaip8	268.836	0.326054	0.104615	-3.11669	0.00182891	0.0480919
Tbpl1	185.803	0.324175	0.0933551	-3.47249	0.00051566	0.0200849
Itgav	432.725	0.323518	0.076131	-4.24949	2.14e-05	0.00184171
Abhd6	276.586	0.321553	0.085109	-3.77814	0.000158	0.00887103
Foxo3	332.231	0.321023	0.0801126	-4.00715	6.15e-05	0.00437708
Alg11	225.634	0.320934	0.103405	-3.10367	0.00191134	0.0496899
Plekhf2	213.064	0.320689	0.0978302	-3.27802	0.00104538	0.0320137
Fam208a	199.225	0.31905	0.102742	-3.10535	0.00190057	0.049558
Phactr2	246.706	0.318232	0.094645	-3.36237	0.00077276	0.0260066
Gusb	1251.15	0.31724	0.0585285	-5.42027	5.95e-08	1.35e-05
Smim14	199.723	0.317111	0.0977892	-3.2428	0.00118363	0.0353697
Tpd52	359.095	0.316299	0.0823988	-3.83864	0.00012372	0.00738319
Ttc1	139.673	0.316003	0.101841	-3.1029	0.00191633	0.0496899
Ostf1	582.889	0.314645	0.0667065	-4.71686	2.4e-06	0.00031096
Mbnl2	342.852	0.314385	0.0792701	-3.966	7.31e-05	0.00508933
Ccng1	236.372	0.313284	0.0982268	-3.1894	0.0014257	0.0403861
Edf1	294.369	0.311079	0.0916976	-3.39245	0.00069272	0.0243899
Icosl	287.456	0.310907	0.0856809	-3.62866	0.00028489	0.0136573
Snapin	338.772	0.310091	0.0876069	-3.53958	0.00040077	0.0174048
Pitpnc1	555.129	0.309929	0.0704589	-4.39872	1.09e-05	0.001044
Polr2g	179.974	0.309813	0.0985166	-3.14477	0.00166215	0.0450989
Arpc2	1580.47	0.30946	0.0594375	-5.20648	1.92e-07	3.87e-05
Ywhah	1357.35	0.307822	0.0607751	-5.06494	4.09e-07	7.38e-05
Dctn4	423.173	0.306354	0.0855542	-3.58082	0.00034252	0.015638
Rbms1	163.548	0.304792	0.0970429	-3.14079	0.00168491	0.045358
Bhlhe41	2027.05	0.304055	0.0808885	-3.75893	0.00017064	0.00945263
Pja2	253.54	0.303595	0.0920146	-3.29943	0.00096883	0.0305709
Ppp3ca	389.335	0.301777	0.079044	-3.81784	0.00013463	0.00784097
Ppm1h	1156.05	0.30161	0.0758669	-3.97552	7.02e-05	0.00491731
Sesn1	440.04	0.299642	0.089031	-3.36559	0.00076381	0.0260066
Usp22	425.862	0.290663	0.0821553	-3.53797	0.00040321	0.0174501
Hexb	16273	0.290187	0.0824849	-3.51806	0.00043472	0.0180612
Gtf2a1	306.389	0.290067	0.0923372	-3.14139	0.0016815	0.045358
Fam102b	716.11	0.287021	0.0753731	-3.80801	0.00014009	0.00808368
Man1a	367.019	0.286677	0.0861608	-3.32724	0.00087712	0.0285441
Abca1	1517.89	0.286109	0.080287	-3.56358	0.00036584	0.016227
Cd9	2262.81	0.28602	0.0595822	-4.80044	1.58e-06	0.00021449
Tm2d2	477.58	0.282902	0.0829962	-3.40861	0.00065295	0.023386
Atp6v1g1	668.907	0.282712	0.0746628	-3.78652	0.00015277	0.0086159
Rnf7	349.788	0.282701	0.0854365	-3.3089	0.00093663	0.0298572
Copz1	368.67	0.280357	0.0864574	-3.24271	0.00118397	0.0353697
Itpripl1	1449.54	0.279068	0.0792708	-3.52044	0.00043083	0.0180612
Nras	564.805	0.278908	0.0659115	-4.23156	2.32e-05	0.00195448
Slmap	313.23	0.276442	0.0800295	-3.45425	0.00055182	0.0211629
Atp6v1d	367.497	0.275855	0.0783936	-3.51885	0.00043343	0.0180612
Dync1li1	385.178	0.273979	0.0803279	-3.41076	0.00064782	0.023386
Rbm47	362.064	0.27269	0.076209	-3.57819	0.00034598	0.0157383
Slc9a9	520.447	0.272405	0.0797039	-3.41772	0.00063149	0.023353
Rab31	1217.61	0.271983	0.0703634	-3.8654	0.00011091	0.00695141
Ctbp2	172.244	0.271791	0.0870375	-3.12269	0.00179207	0.0474234
Ufsp2	342.612	0.269906	0.0791774	-3.40887	0.00065232	0.023386
Dhrs3	2086.52	0.267277	0.0759162	-3.52068	0.00043044	0.0180612
Actr2	1310.25	0.264753	0.057473	-4.60656	4.09e-06	0.00047845
Actr3	806.723	0.264101	0.0538768	-4.90194	9.49e-07	0.00014424
Calm1	1745.51	0.264092	0.0710993	-3.71441	0.00020368	0.0107116
Sgk1	2177.84	0.263079	0.0841687	-3.12561	0.00177435	0.0470543
Tacc1	1558.02	0.262275	0.0558606	-4.69516	2.66e-06	0.00033882
Tlr13	713.613	0.26191	0.0794868	-3.29501	0.00098419	0.0309773
Vps4b	327.139	0.26176	0.0807927	-3.23989	0.00119574	0.0354949
Mtmr6	428.866	0.260223	0.0675192	-3.85406	0.00011618	0.00709809
Itm2b	14853.8	0.25981	0.0577687	-4.49741	6.88e-06	0.00075694
Taz	337.191	0.258128	0.0756496	-3.41215	0.00064453	0.023353
Skap2	426.239	0.25649	0.0736685	-3.48167	0.00049829	0.0196929
Ppp2r5c	346.527	0.255156	0.0724426	-3.52218	0.00042801	0.0180612
Fcrls	11215.8	0.255141	0.0546181	-4.67136	2.99e-06	0.00036925
Pfn1	2616.78	0.254921	0.0678622	-3.75645	0.00017234	0.0094628
Snx18	504.943	0.254626	0.0760127	-3.34978	0.00080875	0.0268866
Wdr1	1102.69	0.25344	0.0515892	-4.91265	8.99e-07	0.00013896
Rnaset2a	728.521	0.251837	0.0712951	-3.53232	0.00041193	0.0176067
Sdcbp	1240.88	0.251011	0.0694118	-3.61626	0.0002989	0.0142192
Mfsd11	329.006	0.249266	0.0786948	-3.1675	0.00153754	0.0425864
Ucp2	1853.2	0.247851	0.0788929	-3.14162	0.00168018	0.045358
Adrb2	1125.97	0.244839	0.0760555	-3.21922	0.0012854	0.0375205
Vapa	508.398	0.243382	0.0758458	-3.20891	0.00133241	0.0383951
St13	746.187	0.238526	0.0698928	-3.41274	0.00064313	0.023353
Myl12a	411.175	0.235514	0.0746164	-3.15633	0.00159771	0.0436706
Zc3hav1	517.628	0.234356	0.0653741	-3.58485	0.00033727	0.0155693
Snx3	600.008	0.233551	0.0736278	-3.17205	0.00151368	0.042019
C3ar1	1720.22	0.233313	0.0638886	-3.65187	0.00026034	0.0127249
Atp6v0e	612.128	0.232673	0.0748777	-3.10737	0.00188761	0.0493232
Snx17	726.119	0.229018	0.0551169	-4.15513	3.25e-05	0.00261426
Pros1	947.037	0.225438	0.0667496	-3.37736	0.00073184	0.0254085
Fam105a	2475.32	0.225001	0.0584718	-3.84803	0.00011907	0.00717552
Ywhae	1676.44	0.22374	0.0640806	-3.49153	0.00048026	0.0192473
Tram1	884.584	0.222699	0.0578535	-3.84936	0.00011843	0.00717552
Arglu1	1440.11	0.218117	0.0699601	-3.11773	0.00182251	0.0480248
Aif1	1481.28	0.216654	0.0662994	-3.26781	0.00108382	0.0328681
Fuca1	520.255	0.215773	0.0632219	-3.41295	0.00064263	0.023353
Camk1	1392.27	0.21383	0.0621745	-3.43919	0.00058346	0.0221041
Ctsb	16247.4	0.210546	0.0571258	-3.68566	0.00022811	0.0115332
Sat1	4625.2	0.208344	0.0667561	-3.12097	0.00180255	0.0475997
Cdc42	1743.87	0.207858	0.059491	-3.49393	0.00047596	0.0192473
Lamp2	1877.64	0.205812	0.0637535	-3.22825	0.00124552	0.036787
Tm9sf2	1062.71	0.203211	0.0548734	-3.70327	0.00021284	0.0110533
Cltc	1612.85	0.20197	0.0517659	-3.90161	9.56e-05	0.00626841
Ski	715.084	0.198855	0.0571372	-3.4803	0.00050086	0.0196929
Actb	65264.3	0.197841	0.0544226	-3.63527	0.00027769	0.013456
Rab1a	681.945	0.197428	0.0594369	-3.32164	0.00089491	0.0288967
Ywhaz	1452.79	0.18661	0.0558437	-3.34164	0.00083284	0.0274618
Rap1gds1	819.691	0.18607	0.0515152	-3.61194	0.00030392	0.0144033
Lamp1	2880.59	0.181439	0.0519652	-3.49155	0.00048022	0.0192473
Akr1a1	1284.07	0.179022	0.0492565	-3.63449	0.00027853	0.013456
Rab14	1400.75	0.175235	0.0514345	-3.40695	0.00065692	0.0234396
Clta	1796	0.174887	0.0453715	-3.85455	0.00011594	0.00709809
Itgb1	935.741	0.162431	0.0482985	-3.36307	0.00077081	0.0260066
Capzb	1134.58	0.157008	0.0460114	-3.41238	0.00064398	0.023353
Golm1	2469.95	0.134601	0.0381758	-3.52582	0.00042218	0.0178981
P4hb	1891.49	-0.135272	0.0423341	3.19534	0.00139664	0.0398346
Ddx5	6196.03	-0.146639	0.0429631	3.41314	0.00064219	0.023353
Hsp90ab1	2573.06	-0.190498	0.0551735	3.45271	0.00055499	0.0212192
Tcirg1	937.863	-0.196214	0.0625743	3.13569	0.00171451	0.0458915
Vsir	3016.74	-0.196218	0.0536293	3.65877	0.00025342	0.0124849
Mtdh	909.059	-0.198401	0.0639446	3.10271	0.00191759	0.0496899
Rps3	2001.15	-0.202851	0.0541837	3.74377	0.00018128	0.00978113
Ncstn	710.174	-0.203494	0.0614003	3.31422	0.00091898	0.029445
Ly6e	5816.11	-0.203517	0.0636367	3.19811	0.00138333	0.0396365
Psap	3199.33	-0.2126	0.0618818	3.43558	0.00059129	0.0222655
Rpl10a	1874.63	-0.226226	0.056309	4.01758	5.88e-05	0.00426091
Rpl8	1181.4	-0.227976	0.0707282	3.22327	0.00126734	0.037255
Ncl	572.458	-0.227996	0.0654068	3.48582	0.00049064	0.0195732
Eif5	849.323	-0.237121	0.0610364	3.88491	0.00010237	0.00654321
Chd4	396.49	-0.239333	0.0751703	3.18388	0.00145314	0.0407927
Clk1	1371.59	-0.241402	0.0635949	3.79593	0.00014709	0.00840604
Eef1b2	772.701	-0.248246	0.0768059	3.23212	0.00122874	0.0363778
Sall1	1292.79	-0.249042	0.0579032	4.30101	1.7e-05	0.00152459
Wsb1	900.078	-0.250616	0.0667837	3.75265	0.00017498	0.00952359
Ssh2	1938.94	-0.252232	0.0512832	4.91842	8.72e-07	0.00013765
Pag1	663.284	-0.256937	0.0712417	3.60656	0.00031029	0.0146493
Pmepa1	546.604	-0.25841	0.0782987	3.30031	0.00096579	0.0305522
Srsf5	1015.45	-0.261171	0.0606278	4.30777	1.65e-05	0.00148942
Pabpc1	1641.68	-0.26459	0.0606442	4.363	1.28e-05	0.00120227
Hnrnpdl	521.189	-0.269632	0.0610725	4.41496	1.01e-05	0.0009994
Selenop	6479.76	-0.271937	0.0723846	3.75684	0.00017207	0.0094628
Cmtm7	955.84	-0.284074	0.0653611	4.34622	1.39e-05	0.00128827
Setdb1	227.7	-0.287337	0.0844041	3.40431	0.00066333	0.0234878
Rin2	781.899	-0.288055	0.0663535	4.34122	1.42e-05	0.00130819
Hcfc1	274.905	-0.288889	0.0878301	3.28919	0.00100478	0.0314662
0610040J01Rik	464.112	-0.297503	0.0883276	3.36817	0.00075669	0.0259104
Etv5	472.805	-0.302368	0.0656483	4.60588	4.11e-06	0.00047845
Psmb9	173.78	-0.312278	0.0822184	3.79815	0.00014578	0.00837327
Pom121	191.109	-0.320955	0.102353	3.13575	0.00171413	0.0458915
Rpsa	1186.11	-0.323972	0.0829916	3.90367	9.47e-05	0.0062481
Ythdc1	241.533	-0.326232	0.0824863	3.95499	7.65e-05	0.00525542
Syvn1	299.041	-0.328789	0.0937708	3.50631	0.00045437	0.0186907
Atp6v0a2	450.645	-0.329416	0.0858195	3.83847	0.0001238	0.00738319
Mt1	437.816	-0.329531	0.0892551	3.69201	0.00022249	0.0113188
Fam168a	233.159	-0.330825	0.0878066	3.76765	0.00016479	0.00916937
Lgals3bp	986.921	-0.334531	0.10385	3.22128	0.00127619	0.0374269
Fcgr2b	949.949	-0.336906	0.0912503	3.69211	0.0002224	0.0113188
H2-DMa	860.679	-0.342794	0.101335	3.38278	0.00071755	0.0250519
Sh2b2	157.524	-0.343622	0.10883	3.15742	0.00159169	0.0436019
Ccl6	220.659	-0.346399	0.109577	3.16125	0.00157092	0.0431278
Rps12	422.252	-0.349687	0.100868	3.46677	0.00052675	0.0203264
Cbfa2t3	189.149	-0.350624	0.109216	3.21036	0.00132568	0.0383951
Fam46c	247.948	-0.351345	0.0930625	3.77537	0.00015977	0.00893009
Jmjd6	171.068	-0.352466	0.103495	3.40564	0.00066008	0.0234396
Hpgd	472.808	-0.360156	0.106089	3.39483	0.0006867	0.0242466
Il16	361.347	-0.361198	0.0827393	4.3655	1.27e-05	0.00119763
Spns1	269.533	-0.365563	0.109772	3.3302	0.00086785	0.0283164
Siglech	5308.67	-0.365824	0.0543305	6.73332	1.66e-11	6.26e-09
Cdk11b	229.194	-0.369166	0.0900612	4.09905	4.15e-05	0.00323165
Usp21	303.066	-0.373213	0.0845715	4.41298	1.02e-05	0.00100062
Vav2	210.167	-0.381288	0.108537	3.51297	0.00044313	0.0183494
Naaa	206.41	-0.381665	0.116905	3.26474	0.00109565	0.033146
Usf2	105.256	-0.382468	0.115018	3.32529	0.00088328	0.0286698
Dnajb1	504.951	-0.395081	0.122446	3.22658	0.00125281	0.0369149
Khk	198.534	-0.395349	0.103529	3.81873	0.00013414	0.00784097
Rhob	1827.61	-0.395696	0.09639	4.10515	4.04e-05	0.00318738
Fscn1	727.865	-0.395974	0.0971825	4.07454	4.61e-05	0.00350396
Zfp217	112.814	-0.397036	0.119979	3.30921	0.00093558	0.0298572
Slc38a2	384.334	-0.397427	0.0753672	5.27321	1.34e-07	2.83e-05
Man2a2	155.172	-0.398409	0.121753	3.27228	0.00106683	0.0325109
Il1a	258.692	-0.399846	0.090406	4.42278	9.74e-06	0.00097158
Fads1	373.262	-0.400848	0.0753341	5.32094	1.03e-07	2.22e-05
2410006H16Rik	412.507	-0.40118	0.112899	3.55345	0.00038021	0.0166863
Slc2a5	1312.99	-0.40134	0.0911225	4.40439	1.06e-05	0.00103296
Tmem230	186.957	-0.404911	0.109559	3.69584	0.00021916	0.0112808
Bri3bp	112.551	-0.416426	0.113314	3.67496	0.00023788	0.0119075
Abca9	778.471	-0.420967	0.0822765	5.11648	3.11e-07	5.71e-05
Zfp655	161.081	-0.421208	0.126374	3.33302	0.00085909	0.028104
Maml3	142.834	-0.422715	0.123712	3.41694	0.00063329	0.023353
Brd2	829.876	-0.423098	0.0986766	4.28772	1.81e-05	0.0016071
Ctsl	3996.87	-0.423267	0.0594668	7.11769	1.1e-12	5.26e-10
Tmem268	183.231	-0.42537	0.129705	3.27952	0.00103984	0.0319226
Ccdc86	242.415	-0.426111	0.107829	3.95173	7.76e-05	0.00525964
Pik3cd	271.173	-0.429445	0.114962	3.73553	0.00018732	0.0100418
Oser1	138.098	-0.435595	0.112018	3.8886	0.00010082	0.00647763
C130089K02Rik	255.875	-0.436543	0.134645	3.24218	0.00118618	0.0353697
Gm45222	108.473	-0.439489	0.128661	3.41587	0.00063578	0.023353
Taok2	142.816	-0.447703	0.12904	3.4695	0.00052143	0.0202466
Plcg1	152.011	-0.455818	0.126921	3.59136	0.00032896	0.0152464
Sgms1	78.8127	-0.45713	0.137692	3.31995	0.00090034	0.0289969
Sertad2	140.711	-0.457382	0.124338	3.67853	0.00023458	0.0117897
Klhl18	81.1856	-0.458101	0.135796	3.37345	0.00074232	0.0255722
Ppox	169.395	-0.461931	0.129819	3.55826	0.00037332	0.016442
Marcksl1	216.114	-0.466685	0.138816	3.36189	0.0007741	0.0260066
Csf2rb2	128.816	-0.467122	0.115979	4.02764	5.63e-05	0.00410659
Spint1	397.002	-0.467411	0.0964709	4.84509	1.27e-06	0.0001813
Tra2a	287.593	-0.468424	0.0894771	5.23512	1.65e-07	3.37e-05
Rel	515.785	-0.472591	0.0759893	6.21918	5e-10	1.6e-07
Dhps	118.272	-0.472757	0.121316	3.89691	9.74e-05	0.00635782
Lag3	997.843	-0.474929	0.148907	3.18944	0.00142551	0.0403861
C2cd3	107.634	-0.480903	0.137717	3.49196	0.00047949	0.0192473
1110038B12Rik	104.151	-0.482798	0.122718	3.93419	8.35e-05	0.00562407
Mir142hg	155.01	-0.48685	0.119139	4.08639	4.38e-05	0.00337097
Fbrs	111.041	-0.486895	0.133827	3.63825	0.00027449	0.0133644
Pfkfb3	151.515	-0.490293	0.132693	3.69495	0.00021993	0.0112808
Tiparp	103.365	-0.498541	0.140982	3.53619	0.00040594	0.0175074
Nfkbia	1299.27	-0.500932	0.072519	6.90759	4.93e-12	2.05e-09
Csf2rb	335.364	-0.502295	0.0857661	5.85657	4.73e-09	1.4e-06
Arl5b	64.7649	-0.504277	0.137986	3.65456	0.00025763	0.012642
Dnajb9	246.858	-0.511973	0.103748	4.93476	8.02e-07	0.00012823
Tnfaip3	122.242	-0.51232	0.126221	4.05891	4.93e-05	0.00367967
Prr12	67.7436	-0.516574	0.153332	3.36899	0.00075445	0.0259049
Ier2	1475.94	-0.520965	0.165441	3.14895	0.00163858	0.0446899
Fam234b	92.1332	-0.522263	0.15901	3.28446	0.00102177	0.03168
Sirt1	45.2805	-0.532873	0.155339	3.43039	0.00060272	0.0224918
Insig1	125.739	-0.533851	0.125146	4.26582	1.99e-05	0.00172394
Il1rl2	173.31	-0.534594	0.108842	4.91166	9.03e-07	0.00013896
Il6st	485.847	-0.535187	0.0925097	5.78519	7.24e-09	2.05e-06
Gm37531	121.406	-0.54158	0.140292	3.86037	0.00011321	0.00705553
Ppp1r10	236.054	-0.549273	0.136886	4.01264	6e-05	0.00430098
Tgif1	263.022	-0.553308	0.120885	4.57716	4.71e-06	0.00054396
Rab10os	83.4803	-0.553998	0.172661	3.2086	0.00133385	0.0383951
Maml1	52.7183	-0.558135	0.168229	3.31772	0.00090756	0.0291542
Hmga1-rs1	55.9246	-0.558662	0.166779	3.34972	0.00080893	0.0268866
Snora28	51.1072	-0.558955	0.179554	3.11302	0.00185184	0.0485923
Ccnl1	1036.26	-0.560925	0.103356	5.4271	5.73e-08	1.32e-05
Pck2	97.6709	-0.567929	0.182522	3.11156	0.00186103	0.0487309
Kdm6b	756.803	-0.570163	0.165886	3.43708	0.00058802	0.0222092
Srebf2	70.3219	-0.571256	0.165021	3.46171	0.00053676	0.0206486
Zfp36	6119.77	-0.573674	0.147787	3.88176	0.0001037	0.00659455
4933421O10Rik	123.488	-0.577553	0.154676	3.73396	0.00018849	0.0100418
Cd48	321.685	-0.583624	0.084132	6.937	4.01e-12	1.72e-09
Atf4	618.785	-0.583931	0.104123	5.60809	2.05e-08	5.2e-06
Zc3h12a	58.293	-0.588698	0.168113	3.5018	0.00046213	0.018885
Zcchc4	49.0385	-0.588796	0.186134	3.16329	0.00155996	0.0429212
Gbp7	242.233	-0.59582	0.094385	6.31265	2.74e-10	9.77e-08
Copa	483.132	-0.596823	0.0753596	7.91967	2.38e-15	1.57e-12
Snord118	75.2798	-0.626891	0.180804	3.46724	0.00052582	0.0203264
Nfkbid	128.959	-0.632801	0.14787	4.27944	1.87e-05	0.00164735
Pim1	57.9889	-0.640211	0.178643	3.58374	0.00033871	0.015578
Nlrp3	170.223	-0.642821	0.131448	4.89032	1.01e-06	0.00014762
Ldlr	43.145	-0.64335	0.187487	3.43145	0.00060037	0.0224716
Chka	274.206	-0.649335	0.0840584	7.72482	1.12e-14	6.98e-12
Per1	170.744	-0.649524	0.164255	3.95436	7.67e-05	0.00525542
Sorl1	87.609	-0.650067	0.163984	3.96422	7.36e-05	0.00509894
Btg2	3275.74	-0.660074	0.140672	4.69229	2.7e-06	0.00033961
Atp6v0c	168.555	-0.665519	0.133704	4.97757	6.44e-07	0.000107
Pnrc1	516.275	-0.666807	0.114045	5.84686	5.01e-09	1.45e-06
Vprbp	43.6207	-0.667294	0.191505	3.48448	0.0004931	0.0195732
Igf1r	65.6338	-0.677322	0.18973	3.56992	0.00035709	0.0160535
RP24-233B16.6	63.138	-0.685917	0.166276	4.12516	3.7e-05	0.00294111
Nav3	406.841	-0.689898	0.112129	6.1527	7.62e-10	2.37e-07
Prox1	41.9353	-0.690425	0.208822	3.30629	0.0009454	0.0300599
Tspan18	139.582	-0.693302	0.177306	3.91019	9.22e-05	0.00611416
Pla2g6	41.6108	-0.703623	0.199124	3.53359	0.00040996	0.0176067
H2-Q6	87.2313	-0.711086	0.201329	3.53197	0.00041248	0.0176067
5330406M23Rik	59.8949	-0.712984	0.21204	3.36249	0.00077242	0.0260066
Pex19	103.576	-0.717673	0.131427	5.46063	4.74e-08	1.12e-05
H2-Q7	42.4472	-0.719011	0.199562	3.60294	0.00031463	0.0146876
Pten	274.187	-0.73162	0.0890195	8.21865	2.06e-16	1.6e-13
Pdcd7	46.2159	-0.734497	0.210129	3.49545	0.00047326	0.0192142
Fhad1	27.8655	-0.737023	0.231818	3.17932	0.00147623	0.0413477
Gm42602	42.7822	-0.751197	0.210683	3.56554	0.00036311	0.0161635
Ccrl2	140.84	-0.76282	0.173563	4.39505	1.11e-05	0.0010537
Ifitm3	161.319	-0.781574	0.230628	3.3889	0.00070173	0.0245686
Ctdsp2	108.376	-0.781676	0.162662	4.80553	1.54e-06	0.00021328
Siah2	53.5538	-0.781769	0.172132	4.54167	5.58e-06	0.00062667
Nfkbiz	223.829	-0.786549	0.155846	5.04697	4.49e-07	7.99e-05
Osm	174.401	-0.786955	0.166624	4.72293	2.32e-06	0.000305
Ddx51	31.4711	-0.794143	0.21273	3.73311	0.00018913	0.0100418
Tmem181b-ps	95.5115	-0.804262	0.111191	7.23316	4.72e-13	2.56e-10
Pecam1	47.3421	-0.806107	0.217417	3.70765	0.00020919	0.0109094
Epn2	51.8437	-0.816733	0.182134	4.48423	7.32e-06	0.00078957
Egr1	7021.12	-0.823755	0.205165	4.01509	5.94e-05	0.00428122
Fam213b	83.257	-0.826925	0.118002	7.00773	2.42e-12	1.08e-09
Dusp2	62.1033	-0.83297	0.252213	3.30265	0.00095777	0.0303756
Klk8	92.5142	-0.851289	0.216899	3.92482	8.68e-05	0.00581609
2900092N22Rik	16.038	-0.87332	0.271183	3.2204	0.0012801	0.0374535
Kcnj2	21.4184	-0.880923	0.276371	3.18747	0.00143524	0.0404651
Hk1	24.2985	-0.905922	0.270647	3.34724	0.0008162	0.0270562
Tlr12	54.6111	-0.910493	0.29056	3.13357	0.00172691	0.0459554
Cbx7	31.788	-0.91466	0.258383	3.53994	0.00040022	0.0174048
Tns1	83.3663	-0.924627	0.199144	4.64301	3.43e-06	0.00041153
Pkdcc	25.0419	-0.934528	0.230237	4.05898	4.93e-05	0.00367967
Fcgr3	4436.83	-0.960405	0.0682894	14.0638	6.34e-45	1.98e-41
Sema4c	15.5777	-0.973861	0.291679	3.33881	0.00084137	0.027597
Gimap6	49.4707	-0.975724	0.21377	4.56437	5.01e-06	0.00056767
Hcar2	29.5796	-0.986751	0.265912	3.71082	0.00020659	0.0108191
Postn	29.0897	-0.991082	0.305907	3.23981	0.00119607	0.0354949
Fcer1g	3436.8	-0.992741	0.085047	11.6729	1.75e-31	2.73e-28
Psd	11.4605	-1.03253	0.314644	3.28156	0.00103234	0.0319226
Irs2	54.3313	-1.05093	0.194701	5.39763	6.75e-08	1.48e-05
A930033H14Rik	13.2245	-1.05254	0.328348	3.20557	0.00134794	0.0387113
Alyref2	14.4575	-1.07034	0.291368	3.6735	0.00023925	0.0119281
Vill	27.1132	-1.11163	0.350114	3.17505	0.0014981	0.0417725
Gm37125	47.5942	-1.15202	0.331009	3.48032	0.00050082	0.0196929
Ly6a	18.3549	-1.16321	0.354668	3.2797	0.00103917	0.0319226
C3	40.3712	-1.16517	0.288413	4.03992	5.35e-05	0.00394341
Ncf2	374.085	-1.16831	0.0891508	13.1049	3.09e-39	7.7e-36
Olfr1330	18.2855	-1.17599	0.375333	3.13318	0.00172923	0.0459554
Ccr5	470.324	-1.18094	0.0794291	14.8678	5.33e-50	2.21e-46
B4galt3	115.421	-1.1846	0.16854	7.02864	2.09e-12	9.63e-10
Gm26809	29.7808	-1.19894	0.232765	5.15087	2.59e-07	5.05e-05
Fam20c	14.7207	-1.24351	0.363951	3.41669	0.00063387	0.023353
Pim3	41.9312	-1.26121	0.273145	4.61735	3.89e-06	0.00046138
Nr4a1	20.1735	-1.27746	0.375077	3.40588	0.00065952	0.0234396
Gm37305	36.8348	-1.29773	0.265879	4.88089	1.06e-06	0.00015306
A930007I19Rik	33.1329	-1.30179	0.259246	5.02144	5.13e-07	8.88e-05
Il6	26.0167	-1.33067	0.329622	4.03697	5.41e-05	0.00396983
C4b	15.5006	-1.34148	0.369813	3.62744	0.00028624	0.0136695
Ebf3	22.3418	-1.3721	0.397807	3.44916	0.00056234	0.0214342
F11r	1383.18	-1.38351	0.0831812	16.6325	4.05e-62	5.05e-58
Atf3	250.842	-1.41117	0.275684	5.1188	3.07e-07	5.71e-05
4930481A15Rik	22.1734	-1.42806	0.393217	3.63173	0.00028153	0.0135484
Gm45540	12.0492	-1.43622	0.439308	3.26929	0.00107818	0.0327768
Thap8	10.2426	-1.49245	0.426607	3.49841	0.00046804	0.0190641
Gm4430.1	7.64131	-1.51732	0.453858	3.34317	0.00082828	0.0273838
Fth-ps2	6.25977	-1.52044	0.450728	3.37331	0.00074271	0.0255722
Zfp286	13.299	-1.55326	0.416105	3.73284	0.00018933	0.0100418
Ccr1	93.1372	-1.63016	0.32826	4.96607	6.83e-07	0.00011205
C1ra	7.24921	-1.7197	0.425518	4.04143	5.31e-05	0.00394146
Ifi209	19.3961	-1.7526	0.363262	4.82463	1.4e-06	0.00019866
Dusp23	7.12037	-1.76644	0.471552	3.74601	0.00017967	0.00973656
Plac8	18.9266	-2.08656	0.362915	5.74944	8.95e-09	2.43e-06
Ifi204	54.892	-2.12224	0.311061	6.82258	8.94e-12	3.6e-09
Flt3	5.70026	-2.30727	0.721789	3.1966	0.00139058	0.0397527
Hspa1a	27.4114	-2.43372	0.723592	3.36339	0.00076993	0.0260066
Ccr2	13.2562	-2.46478	0.432463	5.69941	1.2e-08	3.19e-06
Cfap45	17.6745	-2.50868	0.501937	4.998	5.79e-07	9.76e-05
2810414N06Rik	7.85277	-2.55291	0.638499	3.99829	6.38e-05	0.0045183
B930036N10Rik	39.0459	-2.95817	0.244417	12.1029	1.02e-33	1.81e-30
Ifi206	15.6455	-3.44688	0.418954	8.22733	1.91e-16	1.59e-13
Ifi213	33.1653	-5.14056	0.404223	12.7172	4.75e-37	9.86e-34

## Sheet: P14
P14	baseMean	log2FoldChange(mPTENKO(0)/mPTENWT(0))	lfcSE	stat	pvalue	padj
Ifi202b	31.3552	5.86453	0.807432	-7.26318	3.78094e-13	8.5821e-11
H2-Aa	25.4278	4.96659	1.20244	-4.13043	3.62087e-05	0.00105144
Cd209f	13.4918	4.05472	1.02236	-3.96603	7.30804e-05	0.001885
Trap1a	3.41386	4.02949	1.38061	-2.91862	0.00351582	0.0375924
Ak8	3.38957	4.00063	0.864673	-4.62676	3.71431e-06	0.000150105
Pf4	192.946	3.64203	0.502143	-7.25299	4.07685e-13	9.10206e-11
H2-Eb1	23.103	3.36657	1.03114	-3.26489	0.00109508	0.0155455
Ch25h	3.74247	2.95647	0.989208	-2.98873	0.00280143	0.031741
Ms4a7	107.58	2.90026	0.435432	-6.66067	2.7259e-11	4.07957e-09
Serpinb8	4.98491	2.86309	0.880037	-3.25337	0.00114044	0.0160784
Clec12a	15.5475	2.85256	0.641281	-4.44823	8.65799e-06	0.000315276
Tsku	4.44381	2.80154	0.712633	-3.93125	8.4504e-05	0.00211555
Ms4a14	12.2631	2.74613	0.62826	-4.37101	1.23673e-05	0.000427488
Ms4a4a	26.5232	2.67706	0.546878	-4.89517	9.82214e-07	4.77742e-05
Clec4n	16.2008	2.63272	0.682501	-3.85746	0.000114572	0.00268365
Il1rn	7.51851	2.62651	0.821931	-3.19554	0.00139572	0.0186539
Cbr2	34.1477	2.52635	0.338489	-7.46362	8.41796e-14	2.38842e-11
Gm9025	21.648	2.51941	0.405689	-6.21019	5.29203e-10	5.58699e-08
Pltp	10.7951	2.48189	0.509432	-4.87188	1.10541e-06	5.30093e-05
Cdhr3	14.3745	2.47411	0.531497	-4.65498	3.24006e-06	0.000132115
Cd163	12.4438	2.46095	0.782497	-3.14499	0.00166091	0.02138
Ifi203	10.1494	2.45769	0.689179	-3.56611	0.000362324	0.00660968
Scn3b	6.13995	2.43664	0.738047	-3.30146	0.000961821	0.0140967
Adcy8	10.5602	2.38301	0.651885	-3.65556	0.000256618	0.00503585
Colec12	18.0978	2.36534	0.719616	-3.28694	0.00101281	0.0145808
Fmr1nb	14.3034	2.33581	0.47539	-4.91345	8.94881e-07	4.43178e-05
Fabp5	22.9735	2.28282	0.493776	-4.62318	3.77896e-06	0.000152265
Iqgap2	8.6951	2.27626	0.61266	-3.71537	0.000202909	0.00419972
Folr2	4.94212	2.27225	0.600088	-3.78652	0.00015277	0.00337209
Cdc42ep3	16.384	2.21792	0.341475	-6.4951	8.29773e-11	1.07625e-08
Igf1	239.509	2.14555	0.156042	-13.7499	5.10319e-43	1.73751e-39
Mxra8	21.3795	2.11809	0.307472	-6.88873	5.62927e-12	1.00875e-09
Slc22a4	5.37873	2.11009	0.658205	-3.20583	0.00134674	0.0181237
Fcna	19.2862	2.0865	0.422997	-4.93266	8.11182e-07	4.10687e-05
Xlr3b	36.6877	2.07453	0.328228	-6.3204	2.60887e-10	3.06295e-08
Tnfrsf25	5.10962	2.03907	0.565961	-3.60285	0.000314742	0.00592873
Bst1	5.18349	2.02286	0.557065	-3.63129	0.000282012	0.00540947
AI427809	9.51757	2.01295	0.558825	-3.60211	0.00031565	0.00593557
Igf2r	8.09188	2.01005	0.647076	-3.10636	0.00189408	0.0236579
Slc2a6	68.5421	1.99386	0.332065	-6.00444	1.91998e-09	1.75492e-07
Aoah	56.161	1.92534	0.273734	-7.03363	2.01228e-12	3.8599e-10
Gm8369	4.68689	1.9186	0.580022	-3.30781	0.000940289	0.0138292
Mndal	10.1412	1.82719	0.541383	-3.37505	0.000738015	0.0116299
Gm42728	5.25369	1.82362	0.569565	-3.20177	0.00136587	0.0183089
Gm37311	8.76647	1.74314	0.462713	-3.76722	0.000165077	0.00356289
Anxa2	69.8328	1.6608	0.235737	-7.04512	1.85303e-12	3.6052e-10
Itga4	28.9364	1.65441	0.359939	-4.59635	4.29953e-06	0.000168728
Rxrg	17.2474	1.62662	0.389762	-4.17338	3.00115e-05	0.000912337
Gpr65	94.7917	1.62479	0.231548	-7.01709	2.26533e-12	4.28494e-10
Cybb	157.959	1.62002	0.362344	-4.47095	7.78731e-06	0.000285864
Mir181a-2	10.3299	1.59215	0.36	-4.42265	9.74958e-06	0.000346683
Gm14719	4.31224	1.57114	0.55544	-2.82864	0.00467458	0.0459944
Gpr22	5.76162	1.54496	0.550946	-2.8042	0.00504423	0.0484125
Bcl2l2	9.25423	1.53646	0.478476	-3.21116	0.00132201	0.0178793
Iqgap1	175.221	1.46809	0.232353	-6.31835	2.64367e-10	3.07728e-08
Plppr4	10.769	1.45042	0.438812	-3.30534	0.000948617	0.0139216
Gapt	15.9569	1.43691	0.403319	-3.56271	0.000367053	0.00668301
Ms4a4c	27.2128	1.42842	0.354729	-4.02679	5.65433e-05	0.00151886
Crip1	40.3862	1.41879	0.236911	-5.9887	2.11519e-09	1.90773e-07
Tmem205	22.4471	1.40973	0.343269	-4.10678	4.01205e-05	0.00114071
Fam227a	5.64821	1.40592	0.496572	-2.83125	0.00463671	0.045759
Anxa5	160.675	1.40039	0.176371	-7.93999	2.02205e-15	7.64954e-13
Slamf8	136.647	1.39431	0.251686	-5.53989	3.02665e-08	2.16947e-06
Trps1	32.7181	1.38162	0.242091	-5.70702	1.14971e-08	9.05079e-07
Prune2	843.614	1.36752	0.107574	-12.7123	5.05027e-37	9.82566e-34
Gm13209	10.9535	1.3639	0.358443	-3.80506	0.00014177	0.00318083
Nedd9	18.2025	1.35762	0.289321	-4.69245	2.69952e-06	0.000113823
Reps2	18.4946	1.33361	0.413507	-3.22512	0.00125922	0.0172653
Slc25a35	17.5393	1.33251	0.331362	-4.02131	5.78756e-05	0.0015395
Olfr110	18.3519	1.30583	0.320552	-4.07369	4.62749e-05	0.00127833
BE692007	22.6736	1.29844	0.28503	-4.55545	5.22743e-06	0.000200542
Tmem52	163.48	1.29352	0.172562	-7.49596	6.58154e-14	1.94857e-11
1700025G04Rik	19.196	1.28927	0.332513	-3.87736	0.000105595	0.00252742
Gm38292	13.9898	1.27365	0.380869	-3.34407	0.000825597	0.0125366
RP24-251M20.1	9.43038	1.27279	0.449429	-2.832	0.00462574	0.045717
Apoe	16126.9	1.2607	0.205988	-6.12027	9.34142e-10	9.02275e-08
Snhg20	68.2614	1.2512	0.237087	-5.27738	1.31042e-07	8.62155e-06
Cd36	56.2355	1.24037	0.382102	-3.24616	0.00116971	0.0163556
A430110C17Rik	8.24558	1.23937	0.369768	-3.35174	0.000803063	0.0122749
Apoc1	33.5361	1.23436	0.378789	-3.2587	0.00111924	0.0158122
Vcam1	35.0912	1.21787	0.323871	-3.76036	0.000169671	0.00363897
Cd72	58.3373	1.21145	0.278101	-4.35616	1.32366e-05	0.000454078
Gm37010	39.7933	1.20819	0.1995	-6.05608	1.39474e-09	1.31e-07
Hist1h2bj	17.9284	1.19427	0.291694	-4.09426	4.23527e-05	0.001189
Itsn1	42.3993	1.19365	0.260468	-4.58272	4.58957e-06	0.000179098
Cela1	17.348	1.19351	0.301161	-3.96304	7.40022e-05	0.00190517
Pigz	25.2067	1.19319	0.246775	-4.83512	1.33065e-06	6.12234e-05
Olfm4	12.8096	1.18867	0.373209	-3.185	0.00144755	0.01914
Ccdc39	7.17532	1.18514	0.406883	-2.91273	0.00358284	0.0379725
Myo5a	161.817	1.18395	0.130284	-9.08747	1.01371e-19	8.6286e-17
Gm3667	15.1928	1.17024	0.245609	-4.76465	1.89186e-06	8.33825e-05
Gm11368	27.2358	1.16602	0.229012	-5.09153	3.55178e-07	1.99697e-05
Ifi207	69.8877	1.16369	0.339022	-3.4325	0.000598046	0.0098486
Ska1	14.5548	1.15933	0.382382	-3.03186	0.00243052	0.0285012
Galnt3	24.9134	1.1525	0.25649	-4.49335	7.01112e-06	0.000260886
Gm15965	7.58682	1.12111	0.392399	-2.85706	0.00427579	0.0432952
Gm3164	20.6795	1.10789	0.244934	-4.52321	6.09087e-06	0.000230421
Hm629797	8.98683	1.10403	0.395862	-2.78893	0.00528826	0.0499451
Ptpn22	15.1153	1.0936	0.390881	-2.79777	0.00514565	0.0489375
Hebp1	36.2175	1.08881	0.234971	-4.63381	3.59003e-06	0.000145514
Cyp4f18	27.0493	1.07312	0.357627	-3.00066	0.00269395	0.0308311
2210406H18Rik	17.1943	1.05956	0.264256	-4.00958	6.08261e-05	0.00160853
S1pr1	326.115	1.0582	0.110622	-9.56587	1.11266e-21	1.16564e-18
Il18bp	20.6772	1.05447	0.337274	-3.12644	0.00176934	0.0224364
Lyzl4	12.7479	1.03361	0.360315	-2.86864	0.00412235	0.0420227
Col6a3	40.1514	1.03234	0.324584	-3.1805	0.00147023	0.0193086
Angptl7	62.4085	1.03073	0.220975	-4.66447	3.09412e-06	0.000127694
Abhd11os	11.3563	1.02604	0.343442	-2.98751	0.00281261	0.031796
Thrsp	197.645	1.02061	0.137323	-7.43219	1.06813e-13	2.96682e-11
Ms4a6c	139.572	1.01819	0.153868	-6.61728	3.6587e-11	5.30083e-09
Lyz2	1785.18	1.00416	0.14591	-6.88203	5.90042e-12	1.04361e-09
Cacna1a	29.4022	0.947862	0.262397	-3.61232	0.000303473	0.00574027
Csmd3	244.69	0.946028	0.169599	-5.57804	2.43247e-08	1.77154e-06
Emp3	281.167	0.940754	0.152083	-6.18578	6.17963e-10	6.37579e-08
Dgke	19.0366	0.937878	0.293537	-3.19509	0.00139785	0.0186641
Ctla2b	93.4111	0.934388	0.169073	-5.52655	3.26593e-08	2.32873e-06
Cp	49.9261	0.933777	0.24857	-3.75659	0.000172244	0.00367437
Kcnj10	22.6102	0.917337	0.321139	-2.85651	0.00428323	0.0433383
Tnfrsf14	24.2931	0.917184	0.213827	-4.28938	1.79176e-05	0.000593232
Slfn5	35.7316	0.893688	0.31624	-2.82598	0.0047136	0.0461935
Parvb	27.9393	0.887608	0.287705	-3.08513	0.00203463	0.0249412
Gm42944	30.663	0.885032	0.296757	-2.98234	0.00286053	0.0321697
S100a1	61.5963	0.881575	0.18618	-4.73507	2.18981e-06	9.4079e-05
Ramp1	141.153	0.879258	0.15576	-5.64494	1.65241e-08	1.26428e-06
Gm14005	31.6687	0.869679	0.199524	-4.35878	1.30791e-05	0.000449808
Gm11707	15.5635	0.86369	0.273349	-3.15966	0.00157954	0.0204679
Ndst1	67.0297	0.846535	0.181298	-4.66929	3.02236e-06	0.000125567
Rftn1	44.292	0.844461	0.263393	-3.20609	0.00134553	0.0181237
Gm2245	44.8313	0.841984	0.210589	-3.99824	6.38161e-05	0.00167137
Dab2	562.277	0.830871	0.123263	-6.74061	1.57727e-11	2.52716e-09
Gm26798	24.5536	0.830566	0.278693	-2.98021	0.00288047	0.0323405
Plec	54.6336	0.825772	0.210803	-3.91726	8.95599e-05	0.00220165
Pmp22	1332.87	0.816928	0.0621415	-13.1463	1.78789e-39	4.86984e-36
Lpl	378.452	0.806844	0.216546	-3.72597	0.000194563	0.00407029
Arl5c	138.088	0.798589	0.186021	-4.29302	1.76263e-05	0.000588479
Igsf8	171.468	0.796752	0.169897	-4.68961	2.73726e-06	0.000115058
Mrc1	762.057	0.795765	0.176716	-4.50309	6.69739e-06	0.000251272
Lgals1	220.212	0.794178	0.247079	-3.21427	0.00130777	0.017753
Gp9	91.3757	0.786874	0.190085	-4.13959	3.47931e-05	0.00102564
Fkbpl	17.5387	0.784103	0.267469	-2.93157	0.00337258	0.0363956
Pilra	156.08	0.781135	0.150129	-5.20308	1.9601e-07	1.20246e-05
Gramd1b	85.7965	0.77232	0.179947	-4.29193	1.77129e-05	0.000589811
Gdf11	22.5723	0.770164	0.255553	-3.01372	0.00258069	0.0299562
Rpph1	81.5813	0.769795	0.245734	-3.13264	0.00173244	0.0221333
AA465934	15.1967	0.768129	0.262634	-2.92471	0.0034478	0.0370897
Cpq	92.5456	0.767179	0.149606	-5.128	2.92841e-07	1.69711e-05
Gm24270	49.3285	0.765074	0.193318	-3.95759	7.57113e-05	0.00194024
Ttyh2	258.558	0.764484	0.131134	-5.82979	5.54984e-09	4.72395e-07
Abcg1	2020.32	0.764372	0.0797066	-9.58982	8.82371e-22	1.00142e-18
Tshz1	35.2951	0.75592	0.233427	-3.23835	0.00120221	0.0166988
Galc	178.048	0.755152	0.11144	-6.77633	1.23268e-11	2.0473e-09
Ms4a6d	490.369	0.745424	0.0983868	-7.57647	3.55096e-14	1.0991e-11
Slc44a1	83.209	0.737196	0.152322	-4.83973	1.30019e-06	6.03387e-05
Limd1	63.5277	0.734019	0.178303	-4.1167	3.84339e-05	0.00109964
Stt3b	331.017	0.733643	0.131353	-5.58527	2.33341e-08	1.71776e-06
Nedd4l	41.0668	0.730355	0.192681	-3.79049	0.000150351	0.00334033
RP23-444K20.4	25.8688	0.725614	0.255614	-2.83871	0.00452959	0.0450844
Pfkfb2	18.3084	0.723868	0.259416	-2.79038	0.00526465	0.0498605
D5Ertd605e	29.4394	0.723509	0.218436	-3.31222	0.000925588	0.0137017
Bola2	112.531	0.72331	0.142	-5.09375	3.51051e-07	1.9838e-05
Clec5a	368.401	0.721681	0.109922	-6.56538	5.1901e-11	7.0684e-09
RP24-335A22.6	15.2037	0.717986	0.247932	-2.8959	0.00378071	0.039365
Tmed8	32.6138	0.717535	0.21777	-3.29493	0.000984467	0.0142632
Cd44	82.5065	0.714866	0.232436	-3.07553	0.00210127	0.0255739
Htra3	123.183	0.71252	0.173163	-4.11473	3.87628e-05	0.00110442
Gab3	48.929	0.70405	0.191824	-3.67029	0.000242271	0.00482382
Tmem176a	415.405	0.703727	0.0847937	-8.29929	1.04734e-16	5.09417e-14
Tspan18	139.582	0.699129	0.133278	-5.24564	1.5574e-07	9.9959e-06
Rnf150	49.5443	0.693578	0.179986	-3.8535	0.000116441	0.00272008
C5ar1	788.197	0.690638	0.0960601	-7.18965	6.49589e-13	1.40425e-10
Fgl2	44.7451	0.687447	0.226389	-3.03658	0.00239281	0.0282989
Tmem106a	215.048	0.682458	0.135103	-5.05138	4.38627e-07	2.37995e-05
Ap5s1	90.0442	0.682101	0.152491	-4.47306	7.71073e-06	0.000283817
Upf3b	108.325	0.680613	0.116859	-5.82425	5.73688e-09	4.85283e-07
Fam26f	49.5969	0.676075	0.229104	-2.95095	0.00316798	0.0347113
Igsf6	245.856	0.671684	0.0985566	-6.81521	9.41279e-12	1.58263e-09
Trim13	29.26	0.671619	0.209391	-3.20749	0.00133901	0.0180733
C130023A14Rik	61.4903	0.66879	0.163365	-4.09383	4.24301e-05	0.001189
Plaur	79.9879	0.665942	0.178562	-3.72947	0.000191886	0.00403286
Slamf9	293.2	0.658537	0.152623	-4.3148	1.59745e-05	0.000537178
Dcxr	268.714	0.65835	0.123585	-5.3271	9.97933e-08	6.66218e-06
Rtp4	112.788	0.655397	0.197651	-3.31593	0.000913384	0.0135505
Fkbp14	49.7558	0.654497	0.207635	-3.15215	0.00162075	0.020916
Tmem86a	1214.24	0.651297	0.0751509	-8.66653	4.45507e-18	2.75789e-15
Actn1	42.0414	0.648919	0.16927	-3.83363	0.000126268	0.00291466
Mgst3	57.7618	0.648632	0.17151	-3.78189	0.000155639	0.00342432
Cmtm8	85.4509	0.643969	0.18732	-3.43781	0.00058645	0.00971637
Cd63-ps	126.667	0.643213	0.133609	-4.81413	1.47839e-06	6.68912e-05
Churc1	40.047	0.642915	0.190499	-3.3749	0.000738426	0.0116299
Cd63	996.432	0.642509	0.0781895	-8.21733	2.08091e-16	9.44663e-14
Cryba4	462.294	0.640119	0.0865028	-7.39998	1.36205e-13	3.56727e-11
Nceh1	72.2356	0.635062	0.211036	-3.00925	0.00261891	0.0302776
Smpdl3a	54.3775	0.634901	0.223432	-2.84159	0.00448894	0.0448445
Slc35d1	35.4035	0.631191	0.214373	-2.94436	0.00323627	0.0352316
Tmem176b	824.937	0.627493	0.0867036	-7.23722	4.57981e-13	1.00601e-10
Ly9	70.7722	0.627082	0.162413	-3.86102	0.000112913	0.00267212
4930518I15Rik	43.8553	0.626534	0.222897	-2.81087	0.00494075	0.0476207
Fgf11	35.0625	0.622647	0.210703	-2.95509	0.00312573	0.0343856
St5	125.893	0.615257	0.133357	-4.61361	3.9574e-06	0.00015759
Ms4a6b	503.479	0.611292	0.0974422	-6.27338	3.53289e-10	3.94381e-08
Gas7	90.7602	0.610749	0.218405	-2.79641	0.00516745	0.0490763
Tmem38b	31.6149	0.610212	0.202974	-3.00636	0.002644	0.0304694
Syt11	53.4597	0.608546	0.202423	-3.0063	0.00264446	0.0304694
Dse	107.937	0.606853	0.160965	-3.7701	0.000163185	0.00353324
Pop7	83.8034	0.602625	0.162861	-3.70024	0.000215392	0.00435872
Tes	81.8576	0.601138	0.142824	-4.20894	2.56568e-05	0.000799589
Gpr160	294.654	0.597718	0.0991841	-6.02636	1.67699e-09	1.55366e-07
Zfp691	310.78	0.597712	0.128012	-4.66917	3.02414e-06	0.000125567
Tmem242	103.69	0.592898	0.13871	-4.27438	1.91667e-05	0.000627477
Pxdc1	94.909	0.589794	0.156128	-3.77763	0.000158325	0.00346104
Nme1	78.5867	0.589696	0.165891	-3.55473	0.000378367	0.0068695
Ndufa12	210.133	0.58597	0.0990405	-5.91647	3.28927e-09	2.90887e-07
Gm43009	42.1167	0.585072	0.162204	-3.607	0.000309754	0.00585096
Nucb2	79.1381	0.584452	0.140926	-4.14722	3.36537e-05	0.00099637
Slfn2	217.544	0.581353	0.127434	-4.56198	5.06727e-06	0.000195009
Nt5c	70.4638	0.580282	0.175319	-3.30986	0.000933419	0.0137877
Cxcl16	245.714	0.579178	0.119666	-4.83997	1.29856e-06	6.03387e-05
Cst7	79.131	0.578002	0.174662	-3.30926	0.000935418	0.0138022
Ss18l1	31.0612	0.577508	0.20029	-2.88336	0.00393462	0.0405952
Guca1a	61.5848	0.575341	0.164358	-3.50054	0.000464315	0.00811301
Pced1b	41.6681	0.575124	0.194265	-2.96051	0.0030713	0.0340661
Tmem100	234.129	0.57279	0.120708	-4.74525	2.08251e-06	9.05789e-05
Enpp1	64.5781	0.570295	0.197698	-2.88468	0.00391809	0.0405167
E030024N20Rik	55.3241	0.56988	0.171961	-3.31401	0.000919668	0.0136289
Parp4	52.7237	0.566524	0.179737	-3.15196	0.0016218	0.020916
Slirp	92.4283	0.565155	0.154083	-3.66786	0.000244587	0.00485088
Sgcb	74.7052	0.564191	0.15155	-3.7228	0.000197027	0.0041155
Gm44884	110.697	0.563754	0.139464	-4.04229	5.29306e-05	0.00143598
Rnls	60.1771	0.561338	0.187635	-2.99164	0.0027748	0.031597
Polm	49.9024	0.552682	0.16929	-3.2647	0.0010958	0.0155455
Cadm1	583.033	0.552226	0.061235	-9.01815	1.91292e-19	1.53248e-16
Slc35d2	64.0921	0.547846	0.174437	-3.14066	0.00168566	0.0215965
Chst1	131.299	0.546739	0.119816	-4.56315	5.03928e-06	0.000194971
Glb1	226.506	0.545621	0.104935	-5.19962	1.99702e-07	1.21961e-05
AU020206	441.055	0.542018	0.0998109	-5.43045	5.62117e-08	3.8664e-06
Usb1	40.2421	0.539087	0.178735	-3.01612	0.00256032	0.0298025
Abca1	1517.89	0.538907	0.0820802	-6.56561	5.18191e-11	7.0684e-09
Vps13a	36.3825	0.5379	0.186666	-2.88161	0.00395645	0.0407761
Mrpl55	108.605	0.535609	0.138848	-3.85751	0.000114548	0.00268365
Gm26740	103.012	0.534958	0.141272	-3.78674	0.00015264	0.00337209
Ctsd	18674.8	0.528489	0.0794399	-6.65269	2.87775e-11	4.26001e-09
Sdc4	275.38	0.527111	0.126688	-4.1607	3.17267e-05	0.000949641
Tex264	134.974	0.525212	0.125466	-4.18609	2.83797e-05	0.000866598
Tmem9	88.3285	0.524693	0.149927	-3.49966	0.000465847	0.00811301
Ptpn18	129.293	0.522595	0.135793	-3.84847	0.000118856	0.002767
Cox6b1	538.207	0.522454	0.109876	-4.75492	1.9852e-06	8.71461e-05
Smim8	48.6457	0.519212	0.17917	-2.89788	0.00375695	0.0391775
Slc30a6	71.2482	0.518674	0.177983	-2.91417	0.00356636	0.0378944
B4galnt1	184.58	0.517859	0.121194	-4.27296	1.92891e-05	0.000629972
Chchd1	117.53	0.513967	0.141737	-3.62619	0.000287633	0.00550179
Serpine2	2670.94	0.512979	0.0726046	-7.06538	1.60175e-12	3.16149e-10
Tspo	257.804	0.512677	0.150306	-3.4109	0.0006475	0.010523
Peak1	153.301	0.512205	0.124356	-4.11886	3.80755e-05	0.00109399
Gm38115	57.4293	0.512123	0.179749	-2.8491	0.00438437	0.0440995
Tmem37	641.749	0.511555	0.115659	-4.42296	9.73587e-06	0.000346683
Ctsb	16247.4	0.509803	0.0572952	-8.89782	5.69518e-19	3.87813e-16
Srd5a3	223.764	0.507148	0.103012	-4.9232	8.51391e-07	4.27863e-05
Nudt14	61.1042	0.507136	0.152223	-3.33153	0.000863687	0.0130117
Zdhhc21	88.404	0.502941	0.13687	-3.6746	0.000238226	0.00475267
Rps4l	68.5494	0.500225	0.178993	-2.79467	0.00519533	0.0493068
Lrrc25	297.362	0.500224	0.090865	-5.50514	3.68882e-08	2.61657e-06
Eps15	181.683	0.500169	0.114999	-4.34935	1.36539e-05	0.000467216
Ndufab1	88.3595	0.498588	0.142955	-3.48773	0.000487144	0.00842425
Gm44144	51.5669	0.498339	0.166911	-2.98566	0.00282963	0.0319357
Ndufa1	198.252	0.497161	0.109509	-4.53992	5.62769e-06	0.000214088
Gm2a	1997.96	0.496775	0.0859551	-5.77947	7.49356e-09	6.1927e-07
Slc46a1	342.025	0.494673	0.0989679	-4.99832	5.78319e-07	3.06464e-05
Tlr1	195.641	0.49122	0.114808	-4.27863	1.88046e-05	0.000617107
Uqcr10	330.262	0.490238	0.102885	-4.76493	1.88923e-06	8.33825e-05
Cd68	3995.17	0.489153	0.0796593	-6.14057	8.22262e-10	8.174e-08
Laptm4b	171.801	0.488639	0.151924	-3.21634	0.00129839	0.0176651
Chpt1	60.8741	0.487638	0.158585	-3.07494	0.00210545	0.0256019
Dusp3	452.119	0.485861	0.0767384	-6.3314	2.42952e-10	2.87718e-08
Creg1	1199.71	0.485212	0.051962	-9.33783	9.83262e-21	8.92736e-18
Gsr	82.0424	0.483986	0.155129	-3.1199	0.00180915	0.0228349
Slc40a1	713.972	0.482967	0.0855922	-5.64266	1.67445e-08	1.27399e-06
Rhoc	84.556	0.482601	0.151253	-3.19068	0.0014194	0.0188397
Tmem147	169.464	0.482183	0.110216	-4.37488	1.21499e-05	0.000421041
Foxn2	67.5295	0.481577	0.15044	-3.20113	0.0013689	0.0183314
Acat1	203.886	0.474982	0.10739	-4.42297	9.73514e-06	0.000346683
Micu3	49.2857	0.474545	0.145604	-3.25915	0.00111746	0.0158034
Cox5b	277.733	0.473138	0.128924	-3.6699	0.000242649	0.00482429
Myl6	493.961	0.473113	0.0966268	-4.8963	9.76602e-07	4.76715e-05
Tmem192	88.4141	0.47073	0.156134	-3.0149	0.00257062	0.029897
Raph1	84.9927	0.470367	0.159543	-2.94821	0.00319616	0.0348918
Gm37606	88.8653	0.468659	0.151492	-3.09362	0.00197732	0.0244144
Ppm1h	1156.05	0.468239	0.0764339	-6.12607	9.00761e-10	8.76248e-08
Tlr6	143.079	0.463496	0.0995516	-4.65584	3.22668e-06	0.000131964
Tmed3	450.827	0.462823	0.0780793	-5.9276	3.07386e-09	2.73614e-07
Slamf6	120.966	0.461445	0.122997	-3.75169	0.000175645	0.00373767
Pon3	699.669	0.461052	0.0850084	-5.4236	5.84104e-08	3.99744e-06
Gpr183	554.892	0.459722	0.0648271	-7.0915	1.32668e-12	2.69672e-10
Ctsc	1823.25	0.458728	0.0799995	-5.73414	9.80102e-09	7.89823e-07
Anxa4	88.1149	0.457872	0.139455	-3.28328	0.00102606	0.0147284
Arl14ep	153.426	0.453945	0.119814	-3.78875	0.000151405	0.00335746
Prdx4	248.251	0.45129	0.102241	-4.41397	1.01491e-05	0.000359016
Ankra2	87.3965	0.450626	0.153326	-2.93902	0.00329255	0.0357301
Sptbn1	95.1489	0.450493	0.158293	-2.84595	0.00442796	0.0444067
Pet100	66.9451	0.450393	0.150619	-2.99028	0.00278718	0.031685
Mpi	560.134	0.447449	0.0823127	-5.43596	5.45025e-08	3.78709e-06
Commd10	116.141	0.444855	0.135088	-3.29308	0.000990956	0.014342
Rbm47	362.064	0.444402	0.0759592	-5.85054	4.89979e-09	4.22343e-07
Fam3c	293.191	0.443889	0.0894182	-4.96419	6.89869e-07	3.5981e-05
Prdx1	1320.84	0.443759	0.0857913	-5.17254	2.30934e-07	1.36151e-05
Slc18b1	71.0104	0.443694	0.157317	-2.82039	0.00479655	0.0467604
Uqcr11	281.899	0.443466	0.127227	-3.48563	0.000490983	0.00846
C1qc	21006.3	0.443124	0.0774328	-5.72269	1.04847e-08	8.35039e-07
Degs1	326.911	0.442774	0.0919078	-4.81759	1.45304e-06	6.6101e-05
Hexa	2679.2	0.440489	0.0527082	-8.35714	6.42584e-17	3.48245e-14
P2rx1	134.437	0.440426	0.141675	-3.10871	0.00187904	0.0235656
Gm44250	107.712	0.438301	0.116641	-3.75769	0.00017149	0.00367053
Zfp329	68.8515	0.437519	0.150804	-2.90125	0.0037168	0.0389664
Cox8a	787.043	0.437481	0.111861	-3.91094	9.19362e-05	0.0022479
Mb21d1	107.339	0.437022	0.128328	-3.4055	0.000660428	0.0106728
Ndufa3	270.658	0.435002	0.102094	-4.26079	2.03705e-05	0.000660536
Prdx6	113.936	0.434469	0.139787	-3.10807	0.00188314	0.0235721
Ninj1	369.896	0.430201	0.0992889	-4.33282	1.47214e-05	0.000498735
Tmem261	103.806	0.428105	0.139066	-3.07843	0.00208092	0.0253943
P2rx4	389.354	0.4276	0.0719772	-5.94077	2.8368e-09	2.54173e-07
Ormdl2	102.097	0.426889	0.122114	-3.49582	0.000472616	0.00822038
Rap2b	148.485	0.426442	0.133997	-3.18247	0.00146025	0.0192518
Lsp1	440.462	0.426342	0.094811	-4.49676	6.89982e-06	0.000257448
S100a13	96.3258	0.426269	0.133082	-3.20305	0.00135982	0.0182457
Dpy19l1	376.63	0.42477	0.0732976	-5.79514	6.82643e-09	5.73883e-07
Arhgap30	390.065	0.424037	0.0794681	-5.33594	9.50499e-08	6.37677e-06
Atxn1	177.039	0.423952	0.106829	-3.96849	7.23291e-05	0.00186917
C1qa	13040	0.422648	0.0807549	-5.23372	1.66131e-07	1.05234e-05
Phka2	149.748	0.421192	0.123117	-3.42108	0.000623723	0.0102097
Cyp20a1	104.131	0.420617	0.107179	-3.92445	8.69296e-05	0.00215691
Mpp1	172.759	0.420486	0.130089	-3.23229	0.00122803	0.0169277
Cycs	180.601	0.420166	0.110224	-3.81194	0.000137882	0.00312424
Hint2	98.6238	0.419301	0.138119	-3.03579	0.00239909	0.0283376
Lgals9	1491.13	0.418359	0.0807949	-5.17804	2.24226e-07	1.35121e-05
St6gal1	120.382	0.417607	0.131822	-3.16797	0.00153507	0.0200188
Inpp1	68.2376	0.414106	0.139868	-2.96069	0.00306953	0.0340661
Apobec1	305.83	0.413274	0.0869756	-4.75161	2.01803e-06	8.80881e-05
Fcf1	233.811	0.412932	0.0998367	-4.13607	3.53308e-05	0.00103477
P2ry6	1658.42	0.412834	0.0818036	-5.04665	4.49624e-07	2.42993e-05
Ndufb4	158.848	0.412472	0.127786	-3.22785	0.00124726	0.0171407
B430010I23Rik	95.3159	0.410939	0.139133	-2.95358	0.0031411	0.0345268
Usmg5	222.146	0.409426	0.112627	-3.63523	0.000277728	0.0053348
Cx3cr1	8926.29	0.409075	0.0454141	-9.00766	2.10506e-19	1.59272e-16
Bace1	90.9244	0.407975	0.111811	-3.64881	0.000263461	0.00514788
Sigmar1	153.423	0.406455	0.117028	-3.47314	0.000514407	0.00873531
Mphosph9	70.1453	0.404704	0.144505	-2.80062	0.00510043	0.0487801
Inpp5k	194.191	0.404029	0.108031	-3.73995	0.000184059	0.00389239
Nuak2	153.902	0.40355	0.143071	-2.82062	0.00479304	0.0467596
C3ar1	1720.22	0.402182	0.065865	-6.10616	1.02057e-09	9.71972e-08
Alg3	194.218	0.401691	0.115315	-3.48342	0.00049505	0.00846995
Cd34	650.145	0.40157	0.0979616	-4.09925	4.14484e-05	0.00116758
Psap	3199.33	0.401291	0.0610897	-6.56889	5.06909e-11	7.04449e-09
Gm12338	81.4627	0.401251	0.113709	-3.52874	0.000417536	0.00741385
Slc7a7	517.295	0.39984	0.0822293	-4.8625	1.15914e-06	5.50046e-05
0610012G03Rik	274.5	0.399833	0.107645	-3.71438	0.000203705	0.00420342
Me2	101.031	0.398872	0.137871	-2.89309	0.00381475	0.039576
Ctsh	1474.92	0.398432	0.0607506	-6.55849	5.43562e-11	7.32947e-09
Glmp	864.944	0.397785	0.0758319	-5.24562	1.55755e-07	9.9959e-06
C1qb	20711.4	0.395462	0.069852	-5.66143	1.5012e-08	1.16828e-06
Golt1b	596.929	0.395431	0.0967296	-4.088	4.35107e-05	0.00120687
Ndufa4	467.411	0.395394	0.0970721	-4.07319	4.63727e-05	0.00127844
Gnptg	145.104	0.394102	0.118164	-3.3352	0.000852387	0.0128699
1810037I17Rik	122.579	0.393686	0.127755	-3.08157	0.00205913	0.0251735
Prim2	87.729	0.392637	0.136125	-2.88438	0.0039218	0.0405243
Lats1	83.4729	0.391404	0.116353	-3.36395	0.000768355	0.0118892
Ly6e	5816.11	0.390663	0.0635042	-6.15176	7.66287e-10	7.67357e-08
Rhno1	71.7559	0.39041	0.138815	-2.81245	0.00491653	0.0474881
Itm2b	14853.8	0.389758	0.0576549	-6.76018	1.37817e-11	2.26137e-09
Cd300c2	1030.84	0.389523	0.0752587	-5.17578	2.26959e-07	1.35568e-05
Ucp2	1853.2	0.389467	0.0802193	-4.85503	1.20368e-06	5.65273e-05
Tmem5	98.976	0.38934	0.114145	-3.41091	0.000647459	0.010523
Slc9a9	520.447	0.388836	0.0798295	-4.87083	1.11129e-06	5.31043e-05
Pigm	115.652	0.388128	0.127974	-3.03287	0.00242237	0.0284623
Uqcrq	394.169	0.38687	0.0960578	-4.02747	5.63805e-05	0.00151748
Siae	135.97	0.386383	0.108011	-3.57725	0.000347221	0.00641629
Pccb	73.2945	0.386037	0.120999	-3.19041	0.00142069	0.0188397
Ggh	210.433	0.385892	0.108187	-3.56688	0.000361253	0.00660389
Wdr41	193.83	0.384636	0.136883	-2.80996	0.0049547	0.0477214
Arl6ip5	153.501	0.384175	0.114936	-3.34252	0.000830214	0.0125763
Rps27l	317.835	0.384121	0.112797	-3.40542	0.000660634	0.0106728
Fam63b	229.629	0.383846	0.114284	-3.3587	0.0007831	0.0120652
Ndufb9	241.763	0.383311	0.108823	-3.52234	0.000427748	0.00754598
Atpif1	220.398	0.383161	0.092914	-4.12382	3.72642e-05	0.0010775
Cisd1	109.142	0.383102	0.13497	-2.83842	0.00453372	0.0450844
Slc39a1	1540.28	0.382144	0.107767	-3.54601	0.00039111	0.00704567
Tmem208	249.137	0.381497	0.0907517	-4.20374	2.62537e-05	0.000810769
Atp5e	393.732	0.379615	0.103512	-3.66736	0.000245063	0.00485088
Mpdu1	130.922	0.379598	0.130539	-2.90794	0.00363818	0.0384394
Elovl1	475.093	0.379073	0.0864027	-4.38728	1.14777e-05	0.000400805
Cpd	407.901	0.379064	0.0883934	-4.28837	1.79985e-05	0.000593516
Scamp2	2669.99	0.378949	0.0507122	-7.47256	7.86524e-14	2.27908e-11
Lyn	1646.02	0.378448	0.0510159	-7.41823	1.187e-13	3.16975e-11
Lias	110.529	0.378109	0.117907	-3.20684	0.00134204	0.0180962
Timp2	1051.27	0.377346	0.0647013	-5.83213	5.47251e-09	4.68743e-07
Ndufb3	152.602	0.376237	0.107131	-3.51192	0.000444883	0.00778774
Gusb	1251.15	0.373996	0.05935	-6.30152	2.94738e-10	3.37314e-08
Icosl	287.456	0.372901	0.0814121	-4.58041	4.64066e-06	0.000180575
Ubxn8	78.5878	0.371584	0.121132	-3.0676	0.00215783	0.0260758
Tmem199	157.889	0.370795	0.116407	-3.18533	0.00144588	0.0191364
Pycard	453.723	0.368454	0.0744197	-4.95102	7.38258e-07	3.80846e-05
Alox5ap	360.348	0.367985	0.117487	-3.13214	0.00173535	0.0221497
Zyx	317.943	0.367912	0.101635	-3.61993	0.000294682	0.00559731
Cyba	2198.99	0.367861	0.0641698	-5.73263	9.88854e-09	7.92188e-07
Tyrobp	4845.48	0.36725	0.0742863	-4.94371	7.66512e-07	3.92449e-05
Tmem128	125.891	0.367222	0.117502	-3.12525	0.00177655	0.0225068
Itm2c	1286.13	0.366921	0.0868585	-4.22436	2.39621e-05	0.000758931
Sephs2	121.973	0.364894	0.128682	-2.83562	0.00457364	0.0453997
Golim4	91.2439	0.363057	0.124437	-2.91759	0.00352742	0.0376194
Fkbp2	284.488	0.362904	0.106931	-3.39381	0.000689282	0.0110569
Higd1a	111.407	0.362742	0.127399	-2.84729	0.00440929	0.0442848
Tm7sf3	149.163	0.362649	0.109091	-3.32428	0.000886465	0.0132736
Ndufaf7	173.067	0.362419	0.0931211	-3.8919	9.94607e-05	0.00239655
Htt	177.3	0.362034	0.12143	-2.98141	0.00286923	0.032241
Chst12	168.784	0.361845	0.109374	-3.30834	0.000938494	0.0138277
Ndufb7	326.759	0.359645	0.0844457	-4.25889	2.05444e-05	0.00066302
Fcgr1	1502.23	0.358405	0.0530828	-6.75181	1.46016e-11	2.36738e-09
Tmem14c	345.224	0.356752	0.100534	-3.54856	0.000387348	0.00699642
Mrpl4	258.397	0.355585	0.10332	-3.44158	0.000578336	0.00960531
Commd9	173.352	0.355472	0.105972	-3.35441	0.000795343	0.0121979
Ctnnb1	276.572	0.354698	0.07599	-4.66769	3.04607e-06	0.000126093
Slc35f6	277.515	0.354436	0.0767961	-4.61528	3.92561e-06	0.000157244
Gyg	220.701	0.354397	0.0869421	-4.07624	4.577e-05	0.00126696
Slc48a1	162.704	0.354154	0.111308	-3.18175	0.00146387	0.0192809
Ifnar2	397.729	0.353899	0.0676558	-5.23087	1.68714e-07	1.05885e-05
Lamp1	2880.59	0.353326	0.0517066	-6.83329	8.29898e-12	1.43631e-09
Hacd4	166.933	0.353089	0.107544	-3.28321	0.00102631	0.0147284
Kdelc2	93.9431	0.352065	0.121455	-2.89873	0.00374679	0.0391016
Pld3	794.983	0.351969	0.0900418	-3.90895	9.2698e-05	0.00226246
Trappc2l	264.098	0.351908	0.104306	-3.37381	0.000741361	0.0116454
Pdzd11	105.56	0.351629	0.120217	-2.92496	0.00344498	0.0370897
1810013L24Rik	128.547	0.350426	0.121694	-2.87958	0.00398211	0.040961
Akr1b3	237.601	0.350161	0.111047	-3.15326	0.00161458	0.0208822
Rnf149	142.762	0.350103	0.121829	-2.87372	0.00405671	0.0415089
Psma2	296.086	0.349728	0.0978948	-3.57249	0.000353608	0.00649904
Psmb10	248.045	0.34926	0.110183	-3.16983	0.0015253	0.0199549
Cib1	261.307	0.348422	0.100798	-3.45664	0.000546949	0.00922008
Tmem258	246.249	0.348386	0.114198	-3.05073	0.00228284	0.0272719
Entpd7	137.942	0.346963	0.101745	-3.41011	0.000649365	0.0105408
Npc2	2541.78	0.346198	0.0550106	-6.29328	3.10818e-10	3.52752e-08
Vps41	204.435	0.344619	0.0919811	-3.74663	0.000179225	0.00379606
Ctsa	3804.62	0.343968	0.0523229	-6.57396	4.89945e-11	6.95059e-09
Il10rb	426.189	0.343956	0.0607968	-5.65747	1.53619e-08	1.18871e-06
Gtf2h5	141.497	0.343544	0.123063	-2.79162	0.00524453	0.0497044
9330162G02Rik	122.206	0.343296	0.113153	-3.03389	0.00241419	0.0284173
Twf1	656.468	0.34276	0.0888619	-3.85722	0.000114684	0.00268365
Mgat5	391.457	0.34257	0.0896232	-3.82233	0.000132194	0.00303405
Sdhb	514.053	0.342276	0.0858425	-3.98726	6.68413e-05	0.00174724
Ccdc107	157.119	0.342168	0.103074	-3.31963	0.000901369	0.0134015
Psme2	281.227	0.341886	0.110387	-3.09717	0.0019538	0.0241898
Abhd2	138.673	0.341122	0.112734	-3.02591	0.0024789	0.0289787
Tmx2	267.918	0.340277	0.0923281	-3.68552	0.000228237	0.0045846
Acp2	720.638	0.339959	0.0595526	-5.70855	1.13943e-08	9.02204e-07
Ctss	18481.3	0.339565	0.0665343	-5.10361	3.33228e-07	1.90682e-05
Ykt6	256.95	0.339114	0.0866107	-3.91539	9.02589e-05	0.00221086
Nedd8	306.671	0.338947	0.0850564	-3.98496	6.74904e-05	0.00175746
Smim14	199.723	0.338908	0.099809	-3.39557	0.000684864	0.010999
Fcrls	11215.8	0.338906	0.0542538	-6.24668	4.19268e-10	4.46094e-08
Marf1	308.052	0.338671	0.0999167	-3.38953	0.000700127	0.0111391
Naip2	313.064	0.337975	0.0875915	-3.85853	0.00011407	0.0026831
Ap3s1	109.832	0.337432	0.114119	-2.95685	0.00310802	0.0343294
Nudt5	143.634	0.337274	0.116789	-2.8879	0.00387828	0.0401355
Memo1	150.678	0.337191	0.104813	-3.21706	0.00129513	0.0176384
Sec61g	273.253	0.337133	0.0938147	-3.5936	0.000326134	0.00608442
Psenen	323.726	0.336041	0.105311	-3.19093	0.00141815	0.0188397
Ndufa2	429.678	0.33525	0.0897946	-3.73352	0.000188822	0.00398075
Mpeg1	1807.3	0.33476	0.0847566	-3.94966	7.82637e-05	0.00198973
Bsg	1547.77	0.334602	0.0571627	-5.8535	4.81324e-09	4.17525e-07
2610001J05Rik	284.563	0.334153	0.100523	-3.32414	0.000886924	0.0132736
Atp5h	291.64	0.332124	0.0956151	-3.47355	0.00051362	0.00873282
Aga	214.875	0.331675	0.104278	-3.18068	0.00146929	0.0193086
Galk2	186.975	0.330967	0.0977408	-3.38617	0.000708764	0.011224
Per3	133.716	0.330573	0.110971	-2.97893	0.00289259	0.0324232
Soat1	431.573	0.330347	0.0798459	-4.13731	3.51407e-05	0.00103365
Ddost	1018.18	0.328969	0.064734	-5.08186	3.73766e-07	2.0862e-05
Gm15503	167.061	0.328796	0.103814	-3.16715	0.00153938	0.0200429
Aif1	1481.28	0.327995	0.0661134	-4.9611	7.00956e-07	3.62978e-05
Cd81	9593.79	0.327298	0.0847843	-3.86037	0.000113216	0.00267226
Ssbp1	284.813	0.326169	0.103157	-3.16187	0.00156757	0.0203321
Derl2	409.842	0.325419	0.0828092	-3.92975	8.50352e-05	0.00212105
Cox6c	352.959	0.325338	0.0935494	-3.47771	0.000505718	0.00860922
Znrf3	127.937	0.324589	0.114716	-2.82949	0.00466218	0.0459105
Tspan7	548.976	0.323782	0.0995425	-3.2527	0.00114314	0.0160997
Ndufa8	231.68	0.322963	0.113468	-2.8463	0.00442307	0.0443904
Ppib	189.145	0.32251	0.0932062	-3.46017	0.000539828	0.00913278
Dnajc19	153.929	0.321912	0.104193	-3.08959	0.00200432	0.0246584
Itgam.1	518.045	0.320698	0.0891391	-3.59773	0.000321013	0.00601358
Tm2d2	477.58	0.320579	0.0814216	-3.93727	8.24145e-05	0.00208017
A930011G23Rik	218.521	0.320364	0.0949554	-3.37384	0.000741279	0.0116454
Cstf1	149.883	0.320104	0.11409	-2.80572	0.00502036	0.0482515
Slc50a1	258.142	0.318585	0.0774149	-4.1153	3.86683e-05	0.00110403
Tceb2	342.445	0.31742	0.0920308	-3.44907	0.000562531	0.00942326
Grn	6686.64	0.31649	0.0616336	-5.13502	2.82117e-07	1.64194e-05
Pld4	4166.81	0.316249	0.0444567	-7.11363	1.13031e-12	2.36827e-10
Itpkb	109.858	0.315859	0.112126	-2.817	0.0048475	0.0469546
Cept1	296.972	0.31445	0.102548	-3.06637	0.00216674	0.0261603
Ufsp2	342.612	0.313207	0.0763567	-4.1019	4.09776e-05	0.00116024
Tmem9b	526.82	0.312745	0.0872322	-3.5852	0.000336814	0.00625794
Hexb	16273	0.312685	0.0820362	-3.81155	0.000138101	0.00312424
Sptssa	160.212	0.312607	0.109885	-2.84486	0.00444313	0.0445262
Cap1	676.85	0.312557	0.0966791	-3.23293	0.00122526	0.0169237
Tnfrsf11a	334.206	0.310884	0.0826433	-3.76175	0.000168725	0.00363013
Ubl5	248.276	0.310568	0.094754	-3.27762	0.00104687	0.0149448
Cox6a1	653.333	0.310448	0.1021	-3.04063	0.00236086	0.0280319
Idh3b	360.175	0.30924	0.0876204	-3.52931	0.000416643	0.00740766
Cst3	60999.3	0.309078	0.0819148	-3.77316	0.000161191	0.00350121
Dctn3	167.555	0.308662	0.0994143	-3.1048	0.00190405	0.0237031
Notch2	728.602	0.308537	0.0746531	-4.13295	3.58141e-05	0.00104444
Atp6v1f	545.612	0.308191	0.0926775	-3.32542	0.000882869	0.0132482
Itgb2	1146.01	0.307257	0.0613689	-5.00672	5.53641e-07	2.94533e-05
N4bp1	243.519	0.307105	0.0987895	-3.10868	0.00187925	0.0235656
Dleu2	331.509	0.306499	0.0801943	-3.82196	0.000132396	0.00303405
Ndufb10	222.52	0.306393	0.100529	-3.04782	0.00230507	0.0274651
Ttc9c	129.24	0.304778	0.105913	-2.87762	0.00400693	0.0411231
Tmem167	237.401	0.304367	0.0920054	-3.30814	0.000939175	0.0138277
Naip5	252.778	0.304117	0.0947282	-3.21041	0.00132544	0.0179078
Rbms1	163.548	0.303779	0.104363	-2.91079	0.00360521	0.0381799
Bscl2	320.947	0.302995	0.0857512	-3.53342	0.000410223	0.00730304
Adam9	244.924	0.302489	0.102514	-2.95069	0.00317064	0.0347113
Myh9	507.185	0.302346	0.0769022	-3.93156	8.43963e-05	0.00211555
G6pc3	153.907	0.302043	0.107901	-2.79926	0.00512206	0.0488155
Lamtor1	546.405	0.301612	0.0898699	-3.3561	0.000790499	0.012151
Cmtm7	955.84	0.301388	0.0624553	-4.82566	1.39543e-06	6.39879e-05
Ecscr	686.604	0.300738	0.0823966	-3.64988	0.000262364	0.00513382
Asah1	1466	0.300427	0.074662	-4.02383	5.72595e-05	0.00153139
Ufd1l	168.171	0.300413	0.107707	-2.78916	0.00528446	0.0499451
Sqrdl	313.04	0.299454	0.0860498	-3.48	0.000501406	0.00855721
Smdt1	244.949	0.29859	0.0922753	-3.23586	0.00121275	0.0168021
Cers5	244.775	0.296987	0.0878592	-3.38026	0.000724171	0.0114547
Fam45a	170.065	0.296553	0.104857	-2.82817	0.00468145	0.0460004
Gba	622.919	0.29478	0.0613023	-4.80863	1.51965e-06	6.81426e-05
Ap2a2	442.58	0.294148	0.0891802	-3.29836	0.00097253	0.0141441
Pqlc2	225.383	0.293996	0.0973878	-3.01881	0.00253768	0.0295775
Dpagt1	218.033	0.293403	0.101824	-2.88148	0.00395815	0.0407761
Clec4a2	275.602	0.292468	0.0901109	-3.24565	0.00117182	0.0163683
Med28	308.356	0.291055	0.103952	-2.79991	0.0051117	0.0487907
Nrp1	455.082	0.289594	0.096296	-3.00734	0.00263548	0.0304433
Fuca2	423.246	0.289521	0.0747648	-3.87243	0.000107756	0.00256113
Tmem185b	233.847	0.289381	0.101034	-2.86419	0.00418075	0.0424908
Ctsz	5675.31	0.289145	0.0628158	-4.60306	4.16323e-06	0.000164345
Mcur1	295.345	0.288214	0.0831971	-3.46423	0.000531746	0.00900728
Pdcd5	178.549	0.287891	0.100892	-2.85347	0.00432446	0.043723
Ddhd2	348.844	0.287585	0.0891762	-3.22491	0.00126013	0.0172653
Alg11	225.634	0.286942	0.0963709	-2.97748	0.00290632	0.0325503
Tcn2	1398.81	0.284854	0.0685343	-4.15637	3.23346e-05	0.0009636
Rsu1	346.969	0.284271	0.091202	-3.11694	0.00182738	0.0230436
Reep5	752.288	0.284012	0.0561299	-5.05991	4.19452e-07	2.29419e-05
Sdf2l1	367.019	0.283676	0.0884962	-3.20552	0.0013482	0.0181256
Hagh	252.094	0.283589	0.0897971	-3.15811	0.00158797	0.0205575
Pon2	529.174	0.283406	0.0699468	-4.05173	5.08398e-05	0.00139034
Cers2	555.378	0.282837	0.0775337	-3.64793	0.000264363	0.00515786
Tmed9	333.381	0.281867	0.0937443	-3.00676	0.00264048	0.0304694
Ccdc12	324.146	0.281075	0.0868945	-3.23468	0.00121781	0.016855
Mrps17	213.719	0.280429	0.0936199	-2.9954	0.00274089	0.031237
Arglu1	1440.11	0.278437	0.0696198	-3.99939	6.35051e-05	0.00166643
Cox4i1	2133.67	0.27819	0.073138	-3.80363	0.00014259	0.00318872
Ppp2r5a	275.352	0.276578	0.0934243	-2.96046	0.00307185	0.0340661
Sh3bgrl3	794.084	0.275474	0.0951668	-2.89465	0.00379585	0.0394623
Dst	717.314	0.275325	0.0732956	-3.75636	0.000172401	0.00367437
Ssr2	478.934	0.275103	0.088722	-3.10073	0.00193047	0.0239663
Psmb2	453.619	0.274009	0.0847499	-3.23315	0.00122432	0.0169237
Cul5	238.161	0.272652	0.0788785	-3.45661	0.000547017	0.00922008
C1qbp	264.293	0.272344	0.0887198	-3.06971	0.00214264	0.0259383
Actr2	1310.25	0.272048	0.0583569	-4.6618	3.13451e-06	0.00012897
Ptafr	1508.47	0.271498	0.0707002	-3.84013	0.00012297	0.00285239
Pitpna	295.986	0.271291	0.0844079	-3.21405	0.00130876	0.017753
Ski	715.084	0.269488	0.0579475	-4.65055	3.31059e-06	0.000134588
Sltm	277.639	0.269433	0.0843594	-3.19386	0.00140382	0.0187254
Pfn1	2616.78	0.269351	0.0685276	-3.93055	8.47531e-05	0.00211789
Shisa5	613.249	0.268638	0.0807683	-3.32604	0.000880907	0.0132418
Inpp4a	433.402	0.267199	0.0916926	-2.91407	0.00356748	0.0378944
Rgs19	446.133	0.267032	0.077298	-3.45457	0.000551164	0.00926703
Itfg1	258.176	0.264253	0.0751808	-3.5149	0.000439919	0.0077207
Psma5	253.679	0.264107	0.0929045	-2.84278	0.00447213	0.044718
Gcnt1	780.023	0.263994	0.0625368	-4.22141	2.42777e-05	0.000763597
Psma3	481.845	0.262306	0.0795305	-3.29818	0.000973129	0.0141441
Krit1	283.425	0.262082	0.0886749	-2.95554	0.00312124	0.034372
Lpcat3	600.275	0.261107	0.0701878	-3.72012	0.000199132	0.00413411
Glod4	203.704	0.260763	0.0898424	-2.90245	0.0037026	0.0388596
Atraid	400.782	0.260473	0.0837958	-3.10842	0.00188089	0.0235656
Frrs1	571.407	0.260437	0.0801754	-3.24834	0.00116081	0.0162644
Ptpra	355.768	0.260295	0.0707874	-3.67713	0.000235874	0.00471713
Serinc3	7382.01	0.260009	0.0685274	-3.79423	0.000148104	0.00329579
Slc35b1	306.416	0.258652	0.0834917	-3.09794	0.00194872	0.0241489
Ssr1	1443.36	0.258158	0.0846126	-3.05105	0.0022804	0.0272667
Camk1	1392.27	0.257786	0.0610316	-4.22381	2.40205e-05	0.000759013
Abhd6	276.586	0.257247	0.0782222	-3.28867	0.00100664	0.0145073
Ostf1	582.889	0.256903	0.0673502	-3.81444	0.00013649	0.0030981
Hfe	565.628	0.256858	0.0682544	-3.76324	0.000167725	0.00361431
Slc7a8	1329.11	0.255043	0.0764526	-3.33596	0.000850039	0.0128487
Nfxl1	176.303	0.25487	0.0902954	-2.82263	0.00476317	0.0465015
Otub1	508.69	0.254624	0.0875469	-2.90843	0.00363243	0.0384085
Rnf130	818.256	0.252816	0.0649651	-3.89157	9.95995e-05	0.00239655
Ldhb	1997.42	0.25253	0.0634133	-3.98229	6.82531e-05	0.00177105
Atp5j	335.537	0.251794	0.0830536	-3.0317	0.00243178	0.0285012
Calr	1777.04	0.251622	0.0672938	-3.73916	0.000184638	0.00389858
Adgre1	1732.95	0.251316	0.06209	-4.04761	5.17439e-05	0.0014094
H2-DMb1	345.136	0.250641	0.0825829	-3.03503	0.00240513	0.0283708
Lipa	558.301	0.249932	0.0786421	-3.17809	0.00148246	0.0194318
Itgb1	935.741	0.249248	0.0488198	-5.10547	3.29966e-07	1.89612e-05
Rab31	1217.61	0.248143	0.0700265	-3.54356	0.000394766	0.00709276
Vdac1	284.393	0.246264	0.0846984	-2.90754	0.00364284	0.0384588
Gpcpd1	204.426	0.245988	0.0834007	-2.94947	0.00318322	0.0347931
mt-Nd1	12469	0.245204	0.0648896	-3.77879	0.000157593	0.00345058
Mfsd11	329.006	0.244153	0.0782454	-3.12035	0.00180637	0.0228209
Sod1	1150.64	0.244083	0.0712857	-3.42402	0.000617025	0.0101122
Lap3	407.721	0.243552	0.0750882	-3.24355	0.00118049	0.0164556
Tram1	884.584	0.243259	0.0566644	-4.29297	1.76297e-05	0.000588479
Tmsb4x	16069.1	0.243044	0.0793423	-3.06323	0.00218961	0.0263896
Gorasp2	287.75	0.242609	0.0855828	-2.83479	0.00458559	0.0454384
Slc3a2	1912.28	0.241173	0.0501227	-4.81166	1.49682e-06	6.75008e-05
Tmed10	991.498	0.240957	0.0496108	-4.85695	1.1921e-06	5.63724e-05
Chmp3	219.895	0.238947	0.079984	-2.98744	0.00281329	0.031796
Laptm5	10224.6	0.236663	0.0578742	-4.08927	4.32737e-05	0.00120346
Ophn1	841.788	0.235231	0.0633746	-3.71175	0.000205833	0.00421541
Kpnb1	475.67	0.235084	0.0645183	-3.64368	0.000268772	0.00522096
Apoa1bp	324.487	0.234167	0.0797643	-2.93573	0.00332759	0.0360242
Ssr4	759.403	0.23366	0.0694897	-3.36252	0.000772343	0.0119258
Cd9	2262.81	0.23359	0.0600001	-3.89316	9.89472e-05	0.0023893
Rpn1	798.792	0.230633	0.0613286	-3.76062	0.000169493	0.00363897
Pitpnc1	555.129	0.23005	0.0678706	-3.38954	0.000700104	0.0111391
Sec14l1	411.65	0.22963	0.0798747	-2.87488	0.00404177	0.0414182
Dhrs3	2086.52	0.229586	0.0747854	-3.06994	0.00214105	0.0259383
Tlr13	713.613	0.22913	0.0783674	-2.92379	0.00345793	0.0371693
Selenos	466.097	0.228882	0.0664757	-3.44309	0.000575102	0.00957495
Clptm1l	415.481	0.227329	0.0684466	-3.32127	0.000896104	0.0133523
Itpripl1	1449.54	0.225932	0.077387	-2.9195	0.00350589	0.0375663
Tmco1	382.901	0.225471	0.0761669	-2.96022	0.00307417	0.0340661
Tm9sf2	1062.71	0.224312	0.0537833	-4.17067	3.03711e-05	0.000919165
Rac2	984.433	0.224133	0.0664721	-3.37183	0.000746699	0.0116888
Psma7	615.718	0.224131	0.0703948	-3.18391	0.001453	0.0191935
Mtfr1l	474.94	0.223965	0.0693377	-3.23006	0.00123766	0.0170411
Nptn	532.333	0.223664	0.0634665	-3.52412	0.00042489	0.00751872
Ergic3	667.531	0.223521	0.0532291	-4.19923	2.6782e-05	0.00082335
Cd37	1376.12	0.223427	0.0628683	-3.55388	0.000379591	0.00687454
Rnaset2a	728.521	0.223231	0.0682128	-3.27256	0.00106577	0.0151987
Wdr1	1102.69	0.21949	0.0520156	-4.2197	2.44625e-05	0.000767638
Tep1	535.875	0.216666	0.0597972	-3.62335	0.000290808	0.00554694
Ybx1	822.91	0.212651	0.070809	-3.00316	0.00267193	0.030679
Trem2	3561.31	0.211264	0.0542534	-3.89401	9.85992e-05	0.00238607
Olfml3	7737.02	0.207669	0.0611345	-3.39692	0.000681488	0.0109707
Man2b1	2930.94	0.204608	0.0704971	-2.90236	0.00370363	0.0388596
Tapbp	1085.52	0.203587	0.0556727	-3.65685	0.000255332	0.00501784
Naga	379.75	0.202279	0.0692179	-2.92236	0.00347394	0.0372826
Atp6v0b	1353.01	0.200995	0.0650422	-3.09022	0.00200005	0.0246282
Litaf	685.383	0.200484	0.0638323	-3.14079	0.00168495	0.0215965
Gns	1894.63	0.198256	0.0609284	-3.25391	0.00113828	0.0160645
Anxa3	1896.62	0.195842	0.0543727	-3.60184	0.000315977	0.00593557
Actb	65264.3	0.194398	0.0544468	-3.57042	0.000356405	0.00654162
Akr1a1	1284.07	0.186107	0.0502332	-3.70485	0.000211513	0.00429298
Atp6v0a1	584.006	0.181047	0.0623766	-2.90248	0.00370216	0.0388596
mt-Nd5	5299.14	0.180563	0.0559702	-3.22605	0.00125512	0.0172313
Lamp2	1877.64	0.180293	0.0632736	-2.84942	0.00437986	0.0440867
Cd86	952.738	0.175906	0.0583516	-3.0146	0.00257321	0.0299015
Rap1gds1	819.691	0.171584	0.0511742	-3.35295	0.000799559	0.012235
Zfp207	565.115	0.171338	0.0606335	-2.8258	0.00471625	0.0461935
Herc2	837.488	0.170998	0.0592995	-2.88363	0.00393118	0.0405904
Pdia3	2525.65	0.169399	0.0525643	-3.22271	0.00126986	0.0173811
Slc25a3	1365.23	0.16608	0.0523584	-3.17199	0.00151398	0.0198258
Gfm2	493.675	0.163028	0.0581712	-2.80256	0.00506992	0.0485564
Asph	738.124	0.161941	0.0527308	-3.07109	0.00213277	0.0258648
Ifngr1	3328.51	0.155327	0.0509961	-3.04586	0.00232016	0.0275968
Abhd12	2605.88	0.153736	0.0441326	-3.48349	0.000494919	0.00846995
Golm1	2469.95	0.141912	0.03685	-3.85108	0.0001176	0.00274245
Sparc	8622.75	0.1262	0.0428331	-2.94632	0.00321582	0.0350651
Rbm39	2364.7	-0.155465	0.0496951	3.12837	0.00175778	0.0223521
Ddx5	6196.03	-0.168345	0.0426243	3.94952	7.83095e-05	0.00198973
Cyfip1	1381.75	-0.171926	0.06141	2.79965	0.00511588	0.0487907
Wasf2	1182.83	-0.17974	0.0629046	2.85735	0.00427195	0.0432885
Eif5	849.323	-0.188835	0.0629237	3.00102	0.00269078	0.0308206
Lcp2	867.991	-0.189679	0.0616281	3.07779	0.00208539	0.0254261
Nars	604.487	-0.196922	0.0675242	2.91632	0.00354183	0.037714
Hp1bp3	427.244	-0.198658	0.0601839	3.30086	0.000963903	0.0141003
Map1lc3b	649.972	-0.199221	0.0711519	2.79994	0.00511128	0.0487907
Sft2d2	339.418	-0.20602	0.0669231	3.07846	0.00208076	0.0253943
Brd4	504.015	-0.208606	0.0596026	3.49994	0.000465355	0.00811301
Eml4	278.178	-0.213422	0.0731321	2.91831	0.00351937	0.0375924
Lims1	557.696	-0.213605	0.0683696	3.12427	0.00178246	0.0225398
Rps3a1	1578.39	-0.214888	0.0616441	3.48595	0.000490387	0.00846
Sall1	1292.79	-0.215911	0.0559385	3.85979	0.000113487	0.002674
Eef1a1	8380.86	-0.217084	0.0523046	4.15037	3.31934e-05	0.000984881
Tgoln1	357.362	-0.218163	0.0713677	3.05688	0.00223652	0.0268126
Commd8	648.754	-0.219135	0.0602241	3.63867	0.000274055	0.00530163
Rps13	779.631	-0.220486	0.073379	3.00476	0.00265789	0.0305466
Tmem206	386.612	-0.225366	0.0743509	3.03112	0.0024365	0.0285319
Skil	880.453	-0.225441	0.0754299	2.98875	0.00280124	0.031741
Zmynd8	380.669	-0.225528	0.0617262	3.65368	0.000258504	0.00506557
Pde3b	1329.48	-0.226716	0.0682784	3.32046	0.000898691	0.0133762
Ube2j1	372.041	-0.226975	0.0744092	3.05036	0.0022857	0.0272822
Cd14	933.123	-0.228326	0.0654234	3.48998	0.00048306	0.00836996
Rps3	2001.15	-0.228463	0.0545968	4.18456	2.85721e-05	0.000870522
Dtx4	454.667	-0.229684	0.0725318	3.16666	0.00154198	0.0200576
Idh2	344.586	-0.230815	0.0816049	2.82845	0.00467746	0.0459944
Crebbp	483.89	-0.232103	0.0689977	3.36393	0.000768421	0.0118892
Csk	458.66	-0.232708	0.0664923	3.49978	0.000465642	0.00811301
Nmt1	569.261	-0.233058	0.0577062	4.03871	5.37469e-05	0.00145523
Pum2	500.664	-0.233268	0.0827638	2.81848	0.00482512	0.0468377
Susd3	945.303	-0.233908	0.0820485	2.85084	0.00436033	0.0439877
Ap3d1	350.578	-0.234695	0.0838595	2.79867	0.00513142	0.0488364
Smap2	731.143	-0.235635	0.0694592	3.39242	0.000692787	0.0111001
Plcl2	305.716	-0.235834	0.0789259	2.98804	0.00280772	0.0317858
Scaf11	446.895	-0.235834	0.0818842	2.88009	0.0039756	0.0409249
Srsf5	1015.45	-0.238456	0.0590705	4.03679	5.41866e-05	0.00146422
Rc3h1	247.961	-0.238663	0.0847508	2.81605	0.00486175	0.0470591
Stat3	461.995	-0.241051	0.0706621	3.41132	0.000646493	0.010523
Rin2	781.899	-0.241618	0.0649395	3.72066	0.0001987	0.00413144
Srsf7	656.501	-0.242351	0.0712706	3.40043	0.000672788	0.0108563
Acox3	349.303	-0.244657	0.0876998	2.78972	0.00527544	0.0499279
Dapp1	341.584	-0.245403	0.084501	2.90415	0.00368256	0.038788
Ncl	572.458	-0.247261	0.0702676	3.51885	0.000433424	0.00762635
Tpi1	364.136	-0.247714	0.0857391	2.88916	0.00386276	0.0400053
Rpsa	1186.11	-0.250406	0.0847263	2.95547	0.00312197	0.034372
Hnrnpc	378.721	-0.250554	0.0729267	3.4357	0.000591018	0.00975645
Rasgrp3	669.063	-0.251537	0.0638757	3.93791	8.21957e-05	0.00208017
Etv5	472.805	-0.251776	0.0665842	3.78131	0.000156003	0.00342679
Srsf6	757.449	-0.252206	0.059794	4.21792	2.46566e-05	0.000771949
Tcf7l2	700.629	-0.252408	0.0717227	3.51921	0.000432827	0.0076257
Mafg	487.777	-0.252561	0.0828733	3.04756	0.00230707	0.0274651
A230046K03Rik	420.692	-0.252617	0.0858045	2.9441	0.00323899	0.0352331
Adipor1	877.058	-0.253241	0.0612981	4.13131	3.607e-05	0.00104965
Rps4x	2157.89	-0.256181	0.0691359	3.70548	0.000210994	0.00428884
Gtf2i	397.159	-0.256219	0.0863697	2.96654	0.00301176	0.0335107
Pabpc1	1641.68	-0.257303	0.0624536	4.11991	3.79028e-05	0.00109195
Cnot8	469.662	-0.260205	0.0721747	3.60521	0.000311899	0.0058833
Smox	304.867	-0.26239	0.0878856	2.98559	0.00283033	0.0319357
Rcsd1	338.015	-0.262964	0.0808896	3.2509	0.0011504	0.0161605
Nf1	284.351	-0.264607	0.0933473	2.83465	0.00458754	0.0454384
Acap2	480.372	-0.266587	0.0664719	4.01052	6.05843e-05	0.00160525
Copa	483.132	-0.266837	0.0766849	3.47966	0.000502052	0.00855751
Acer3	340.087	-0.268673	0.0759759	3.53629	0.000405793	0.00723364
Mknk1	427.582	-0.269403	0.078868	3.41588	0.000635764	0.0103819
Zeb2	499.379	-0.271731	0.0780319	3.48231	0.000497111	0.00849454
Btf3	322.806	-0.271779	0.0912196	2.97939	0.00288824	0.0324011
Csf3r	933.711	-0.273555	0.0765675	3.57273	0.000353283	0.00649904
Ppp6r3	246.189	-0.273979	0.0832971	3.28917	0.00100482	0.0144964
Tbpl1	185.803	-0.275663	0.0908473	3.03435	0.00241053	0.0283989
St3gal6	693.9	-0.276437	0.0749856	3.68653	0.000227334	0.00457997
Plxnb2	1489.16	-0.277147	0.0823515	3.36542	0.000764268	0.0118554
Smndc1	152.753	-0.277453	0.0941125	2.9481	0.00319736	0.0348918
Clasp2	943.679	-0.278287	0.0530605	5.2447	1.56533e-07	9.9959e-06
Sh3kbp1	354.764	-0.278728	0.0769816	3.62071	0.000293794	0.00558823
Hsp90ab1	2573.06	-0.279592	0.0565901	4.94065	7.78608e-07	3.97148e-05
Rpl3	2064.37	-0.279607	0.0568677	4.91679	8.79734e-07	4.37266e-05
Smchd1	323.241	-0.279701	0.0832836	3.35842	0.000783895	0.0120652
Gltscr2	322.499	-0.280204	0.0838375	3.34223	0.000831093	0.0125763
H2-K1	1397.33	-0.282364	0.0909404	3.10494	0.00190319	0.0237031
Trrap	318.27	-0.283301	0.0943456	3.0028	0.00267507	0.030679
Pik3r1	454.789	-0.28362	0.0800311	3.54387	0.000394294	0.00709276
Tra2a	287.593	-0.283768	0.0902489	3.14429	0.00166492	0.0214113
Ehd4	545.306	-0.283905	0.0934988	3.03646	0.00239374	0.0282989
Ppp1r21	297.545	-0.28493	0.0879166	3.24091	0.00119149	0.016592
Srsf3	755.579	-0.285624	0.0665943	4.28902	1.79464e-05	0.000593232
Fam32a	188.31	-0.286281	0.0938249	3.05123	0.00227907	0.0272667
Tgfbr2	998.767	-0.286773	0.0692694	4.13996	3.47362e-05	0.00102564
Itpr2	298.029	-0.28912	0.0829579	3.48514	0.000491885	0.00846
Dnmt3a	413.313	-0.289558	0.0859182	3.37016	0.000751243	0.0117196
Reep3	546.005	-0.290441	0.0723316	4.01542	5.93412e-05	0.00157538
Mlxipl	550.785	-0.290837	0.0889984	3.26789	0.00108353	0.0154036
Rptor	407.289	-0.290966	0.0779864	3.73099	0.000190731	0.00401477
Arl4c	364.645	-0.291091	0.0864595	3.36679	0.000760485	0.0118287
Cul3	182.041	-0.292378	0.09925	2.94588	0.00322038	0.0350866
Lgals8	222.924	-0.295706	0.0847052	3.49101	0.000481204	0.00834843
Rapgef6	317.01	-0.296898	0.0755863	3.92794	8.5678e-05	0.00213318
Mcoln1	233.173	-0.298491	0.0988137	3.02075	0.0025215	0.0294261
Atg16l1	152.078	-0.300447	0.0968825	3.10115	0.00192772	0.023954
Ccm2	179.407	-0.30045	0.101782	2.95188	0.00315846	0.0346616
Hnrnph1	699.054	-0.301639	0.0713546	4.22732	2.36486e-05	0.000750747
Grb2	343.994	-0.302181	0.0902391	3.34867	0.000812015	0.0123717
Cmtm6	1802.86	-0.303929	0.0776124	3.91599	9.00339e-05	0.00220932
Git2	872.413	-0.304965	0.0652304	4.6752	2.93666e-06	0.000122682
Setdb1	227.7	-0.305568	0.085023	3.59395	0.000325701	0.00608442
Nsun2	151.878	-0.305908	0.109292	2.79899	0.00512625	0.0488213
Anapc2	252.975	-0.30765	0.10293	2.98891	0.00279976	0.031741
Gmip	459.904	-0.30775	0.0952086	3.23238	0.00122763	0.0169277
Brap	124.282	-0.309411	0.110515	2.79971	0.00511484	0.0487907
Ubn1	244.461	-0.309694	0.0913268	3.39105	0.000696254	0.0111164
Tnks2	363.869	-0.31017	0.082067	3.77948	0.000157157	0.00344657
Ppp1r12a	174.646	-0.310675	0.109418	2.83934	0.00452063	0.0450706
Il6st	485.847	-0.311026	0.0884232	3.51747	0.000435679	0.00765614
Herpud2	137.146	-0.313706	0.107919	2.90687	0.00365069	0.0385118
Ssh2	1938.94	-0.314561	0.0514368	6.11549	9.62636e-10	9.23249e-08
Kdm3a	207.714	-0.315445	0.0982184	3.21167	0.00131967	0.0178654
Arf4	661.056	-0.315562	0.076597	4.11977	3.79245e-05	0.00109195
Thrap3	444.065	-0.315742	0.0757208	4.16982	3.04844e-05	0.000920548
Ppp1r3b	192.068	-0.316071	0.105011	3.00987	0.00261358	0.0302416
Exosc10	172.547	-0.316126	0.0972563	3.25045	0.00115224	0.016161
H2-M3	182.74	-0.316536	0.102477	3.08886	0.00200923	0.0246965
Pcbp1	631.274	-0.316949	0.0760736	4.16635	3.09517e-05	0.00093259
Usp48	337.283	-0.322175	0.0956957	3.36666	0.000760844	0.0118287
Cep68	248.805	-0.323588	0.0973638	3.3235	0.000888958	0.0132895
Klhl24	296.303	-0.324005	0.0858054	3.77604	0.000159339	0.00347206
Sowahc	285.806	-0.324567	0.0785246	4.13332	3.57564e-05	0.00104444
Rgs2	1577.68	-0.324988	0.0709709	4.57918	4.66812e-06	0.000181126
Rpl6l	174.327	-0.32505	0.107177	3.03284	0.00242262	0.0284623
Osbpl11	368.951	-0.325783	0.0794787	4.099	4.14942e-05	0.00116758
Heatr5a	226.459	-0.325884	0.086969	3.74713	0.000178871	0.00379447
Rps2-ps10	273.799	-0.326313	0.0925975	3.52399	0.000425098	0.00751872
Pou2f2	241.556	-0.326646	0.114124	2.86221	0.00420695	0.0427252
Rspry1	130.426	-0.326976	0.112023	2.91884	0.00351335	0.0375924
Kmt2a	243.654	-0.327023	0.0946386	3.45549	0.000549292	0.00924698
Plcb2	158.557	-0.328162	0.107999	3.03857	0.00237702	0.0281502
Itga6	1039.59	-0.328427	0.0665522	4.93489	8.01971e-07	4.07539e-05
Sall3	310.724	-0.328922	0.0886797	3.7091	0.000207998	0.00423427
Chd7	387.062	-0.329046	0.0995415	3.30561	0.000947684	0.0139216
Gdi1	500.299	-0.329803	0.0931128	3.54198	0.00039714	0.00712603
Eif4b	293.099	-0.329849	0.109497	3.0124	0.00259195	0.0300423
Med13l	222.598	-0.330443	0.0937293	3.5255	0.000422678	0.00749538
Tsc22d2	226.153	-0.330777	0.101711	3.25212	0.00114549	0.0161161
Txlna	230.278	-0.331522	0.113549	2.91962	0.00350454	0.0375663
Pag1	663.284	-0.335257	0.0682865	4.90956	9.12803e-07	4.48789e-05
Ppp1r15b	201.704	-0.335657	0.108577	3.09141	0.0019921	0.0245524
Wbp5	139.52	-0.33653	0.118751	2.83391	0.00459826	0.0455115
Acly	263.243	-0.337614	0.10585	3.18956	0.0014249	0.0188772
Sh3bp1	318.642	-0.337986	0.119645	2.8249	0.0047295	0.0462391
Necap1	182.424	-0.341592	0.105488	3.2382	0.00120284	0.0166988
Ptpre	285.336	-0.343338	0.0866639	3.96172	7.44122e-05	0.00191211
Trim8	441.763	-0.343971	0.0816996	4.21019	2.55155e-05	0.000797007
Cyb5r1	131.312	-0.34465	0.122706	2.80876	0.00497327	0.0478664
Eif1	1932.5	-0.345128	0.0676422	5.10225	3.35636e-07	1.91257e-05
Txnip	1222.81	-0.34527	0.0721638	4.78453	1.71384e-06	7.6277e-05
Otud5	200.362	-0.345486	0.10055	3.43595	0.000590476	0.00975645
Hnrnpf	370.983	-0.345565	0.0772399	4.47392	7.67982e-06	0.000283446
Dennd6a	152.663	-0.346113	0.111773	3.09657	0.00195776	0.0242168
Bbx	146.139	-0.348233	0.116428	2.99098	0.00278085	0.0316394
Cnppd1	215.314	-0.348612	0.107423	3.24523	0.00117356	0.0163758
P2ry12	13114	-0.349841	0.0899483	3.88936	0.000100509	0.00241416
Ubb	4958.87	-0.350415	0.0917696	3.81842	0.000134309	0.00306391
Gm6472	217.63	-0.352726	0.12031	2.93181	0.00336988	0.0363952
Pdgfb	189.94	-0.353196	0.120832	2.92303	0.00346644	0.0372314
Arhgap9	162.169	-0.353894	0.111184	3.18297	0.00145775	0.0192375
Cables1	187.491	-0.354256	0.111831	3.16778	0.00153607	0.0200188
Aff1	99.5337	-0.354581	0.125803	2.81854	0.00482421	0.0468377
Mbtps1	181.963	-0.354619	0.120738	2.9371	0.00331301	0.0359235
Rbck1	262.399	-0.355925	0.12657	2.81209	0.00492215	0.0475087
Slbp	242.921	-0.356635	0.091025	3.91798	8.92925e-05	0.00219905
Cyb561a3	521.945	-0.357948	0.0981333	3.64757	0.000264729	0.00515786
Zc3h4	113.288	-0.35829	0.127078	2.81946	0.00481051	0.0467959
F11r	1383.18	-0.360775	0.0763007	4.72834	2.26365e-06	9.66414e-05
Smc3	191.91	-0.363371	0.0963338	3.772	0.000161946	0.00351202
Mlxip	343.969	-0.363621	0.0866679	4.19556	2.72197e-05	0.000833045
0610040J01Rik	464.112	-0.364134	0.0768635	4.7374	2.16473e-06	9.32959e-05
Scaf8	138.037	-0.365972	0.102934	3.55542	0.000377378	0.00686183
Herpud1	1113.2	-0.366396	0.076277	4.8035	1.55917e-06	6.9621e-05
Selplg	8560.77	-0.36669	0.0577193	6.35298	2.1118e-10	2.59105e-08
Sfpq	376.735	-0.367896	0.0899193	4.0914	4.28776e-05	0.00119662
Prkab1	441.878	-0.368601	0.0783535	4.70434	2.54688e-06	0.000108056
Pla2g4a	269.275	-0.369797	0.108886	3.39619	0.000683316	0.0109871
Rnf44	295.497	-0.36992	0.111085	3.33007	0.00086823	0.0130657
Smad2	125.819	-0.370501	0.129961	2.85086	0.00436018	0.0439877
Slc38a2	384.334	-0.371439	0.0754918	4.92026	8.64306e-07	4.31172e-05
Spred1	193.578	-0.37252	0.112143	3.32183	0.000894277	0.0133397
Impdh2	130.369	-0.37322	0.132407	2.81874	0.00482123	0.0468377
Tmem64	115.098	-0.373979	0.128258	2.91584	0.00354735	0.0377433
Tpt1	1419.93	-0.37479	0.0674129	5.55962	2.7037e-08	1.94824e-06
Eif1ad	142.756	-0.375935	0.121477	3.0947	0.00197009	0.0243472
Fbl	150.253	-0.376682	0.114891	3.2786	0.00104322	0.0149083
Akt1	231.005	-0.377708	0.113004	3.34241	0.000830528	0.0125763
Zfyve19	167.095	-0.37801	0.104373	3.6217	0.000292669	0.00557463
Tnip2	154.077	-0.381171	0.131895	2.88997	0.00385282	0.0399327
Ip6k1	248.824	-0.381711	0.135633	2.8143	0.00488841	0.0472835
Cebpa	268.885	-0.382502	0.10946	3.49446	0.000475024	0.00825172
Lpin1	130.848	-0.383746	0.133886	2.86621	0.00415422	0.0423159
Tmem230	186.957	-0.383767	0.111366	3.44601	0.000568938	0.00948393
Pak1	235.505	-0.384099	0.100032	3.83977	0.000123152	0.00285239
Numa1	314.369	-0.385686	0.0817956	4.71524	2.41426e-06	0.000102749
Ccdc86	242.415	-0.388962	0.109906	3.53905	0.000401565	0.00716765
U2af2	150.324	-0.389175	0.124472	3.12661	0.00176835	0.0224364
Ttpal	138.75	-0.389865	0.099344	3.92439	8.6948e-05	0.00215691
Slc15a4	201.231	-0.391379	0.0994767	3.93437	8.34142e-05	0.00209985
Stk17b	155.398	-0.391475	0.127243	3.07659	0.00209386	0.0255066
Gm9493	159.063	-0.391744	0.138195	2.83473	0.00458644	0.0454384
Rin3	173.233	-0.393307	0.131278	2.996	0.00273551	0.0312237
Fscn1	727.865	-0.394479	0.0915023	4.31114	1.62415e-05	0.000544809
Fem1c	111.681	-0.397143	0.106969	3.71267	0.000205081	0.00420803
Map2k3	140.395	-0.398145	0.124737	3.19189	0.00141347	0.0188195
Dgkd	334.968	-0.398462	0.076444	5.21247	1.86344e-07	1.15355e-05
Pald1	407.308	-0.399009	0.113267	3.52275	0.000427101	0.00754435
Ehmt1	203.519	-0.399181	0.0944039	4.22844	2.35317e-05	0.000748781
Dbnl	378.305	-0.399527	0.0837807	4.76873	1.85395e-06	8.22439e-05
Chka	274.206	-0.400301	0.0892085	4.48726	7.21462e-06	0.000267727
Hspa5	2920.88	-0.401482	0.0737534	5.44357	5.22219e-08	3.64723e-06
Zfp652	236.401	-0.404996	0.0950697	4.25999	2.04435e-05	0.000661329
Clip1	224.712	-0.405075	0.0938096	4.31805	1.57412e-05	0.00053196
Rnasel	164.422	-0.406005	0.119519	3.397	0.000681284	0.0109707
Dnaja1	523.149	-0.407018	0.0885492	4.59651	4.29619e-06	0.000168728
Rnf40	101.81	-0.407052	0.131043	3.10625	0.00189475	0.0236579
Gm10275	92.6576	-0.407454	0.138763	2.93632	0.00332129	0.0359846
Map2k1	285.671	-0.408441	0.0888732	4.59578	4.31143e-06	0.000168728
Zcchc6	158.159	-0.412158	0.123668	3.33278	0.000859823	0.0129678
Ube2s	107.79	-0.412229	0.138509	2.9762	0.00291847	0.0326595
Mmp2	192.542	-0.412245	0.131375	3.13792	0.00170151	0.0217585
Clk3	130.558	-0.415105	0.12305	3.37348	0.000742257	0.0116461
Lrrfip2	57.8887	-0.415358	0.146702	2.8313	0.00463591	0.045759
Kdm5b	115.337	-0.416592	0.132197	3.1513	0.00162544	0.0209432
Cnot10	145.917	-0.41874	0.121859	3.43627	0.000589792	0.00975645
Ube3b	160.147	-0.41882	0.131264	3.19067	0.00141945	0.0188397
Rnf121	74.1437	-0.419345	0.136537	3.07129	0.00213139	0.0258648
Gm14023	66.8831	-0.419687	0.141428	2.9675	0.0030023	0.0334328
Ppfia1	79.7529	-0.419983	0.13727	3.05954	0.00221679	0.0265996
Gm2000	373.605	-0.421642	0.115108	3.66303	0.000249253	0.00491256
Dusp6	2836.14	-0.421912	0.0806565	5.23098	1.68617e-07	1.05885e-05
Klhl18	81.1856	-0.422052	0.137891	3.06077	0.00220766	0.0265368
Gm5086	183.187	-0.422464	0.110664	3.81754	0.000134791	0.00306976
Pcna	319.769	-0.42493	0.081915	5.18746	2.13186e-07	1.29039e-05
Zfand5	821.586	-0.425353	0.095931	4.43395	9.25224e-06	0.000334234
Nhlrc2	83.2468	-0.425908	0.152245	2.79751	0.00514986	0.0489434
Mpp5	77.297	-0.426333	0.143625	2.96837	0.00299381	0.0333655
Ipo9	186.968	-0.427378	0.101231	4.22181	2.42348e-05	0.000763597
Ddx46	188.947	-0.428129	0.0985568	4.34398	1.39925e-05	0.000476409
Ppp1r13b	97.1502	-0.428665	0.152824	2.80495	0.00503238	0.0483329
Foxp1	160.43	-0.428912	0.103859	4.12974	3.63173e-05	0.00105235
Casp3	106.651	-0.429662	0.141679	3.03264	0.00242428	0.0284623
Sh2b1	134.28	-0.430747	0.14051	3.0656	0.00217235	0.0262048
Sqstm1	602.177	-0.431384	0.100658	4.28563	1.82219e-05	0.00059943
Pfkfb3	151.515	-0.432641	0.136783	3.16296	0.00156172	0.0202756
Jmjd6	171.068	-0.433795	0.103153	4.20536	2.60663e-05	0.000806811
Nfkbib	98.1034	-0.434003	0.149115	2.91053	0.00360816	0.0381814
Vav2	210.167	-0.434222	0.107922	4.02347	5.7347e-05	0.00153139
Fam110a	244.1	-0.434687	0.10714	4.05717	4.96712e-05	0.00136118
Rnf10	141.747	-0.436591	0.150351	2.9038	0.00368658	0.0388003
Bag6	161.597	-0.437772	0.129078	3.39152	0.000695049	0.0111116
Mettl5	56.3303	-0.437943	0.150297	2.91386	0.0035699	0.0378944
Ptp4a1	247.558	-0.438046	0.122566	3.57395	0.000351633	0.00648023
Ggt5	86.8337	-0.438311	0.1368	3.20402	0.00135522	0.0182019
Irak2	199.371	-0.438411	0.10946	4.0052	6.19657e-05	0.00162943
Hspa8	4262.65	-0.443291	0.063283	7.0049	2.47161e-12	4.61108e-10
Atp6v0c	168.555	-0.443523	0.135628	3.27015	0.00107491	0.015313
Ss18	233.195	-0.443905	0.119269	3.72188	0.000197744	0.00412416
Mtmr12	61.4434	-0.444238	0.156256	2.84302	0.00446879	0.0447175
Banp	84.4712	-0.444243	0.155873	2.85003	0.00437148	0.0440675
Ptma	846.941	-0.444455	0.078617	5.65342	1.57287e-08	1.21022e-06
Kdm2b	142.937	-0.447104	0.126274	3.54074	0.000399007	0.00713133
Ptpn23	76.017	-0.447383	0.157305	2.84405	0.00445438	0.044606
Rpl36a-ps2	92.349	-0.44742	0.142515	3.13946	0.0016926	0.021665
Vars	194.087	-0.447887	0.133755	3.34856	0.000812314	0.0123717
Dnajb9	246.858	-0.448058	0.10088	4.44148	8.93405e-06	0.000323598
Rps27rt	248.854	-0.448931	0.150402	2.98487	0.002837	0.0319844
Gmfg	268.887	-0.450655	0.0905041	4.97938	6.37869e-07	3.35411e-05
Cbx3	73.3171	-0.450679	0.151523	2.97432	0.00293634	0.0328056
Cpsf1	121.653	-0.450758	0.152754	2.95088	0.00316875	0.0347113
Phip	362.488	-0.450934	0.0826448	5.45629	4.8619e-08	3.4131e-06
Nckap5l	211.689	-0.452805	0.125102	3.61949	0.000295181	0.00559898
Myo1c	124.088	-0.453084	0.137404	3.29747	0.000975612	0.0141651
Eef2	1203.59	-0.455145	0.0866624	5.25193	1.50518e-07	9.76143e-06
Zfp36l2	455.552	-0.455581	0.0921472	4.94406	7.65121e-07	3.92449e-05
Polg	64.6508	-0.456563	0.162591	2.80805	0.00498423	0.0479381
Gtf3c1	89.588	-0.456975	0.145441	3.142	0.00167796	0.0215383
Sh2d3c	79.9931	-0.457629	0.149724	3.05649	0.00223948	0.0268245
Ivns1abp	3515.22	-0.458336	0.0717934	6.38409	1.72419e-10	2.1347e-08
Snx30	202.318	-0.459634	0.114752	4.00544	6.19018e-05	0.00162943
Rab20	161.254	-0.460442	0.123558	3.72653	0.000194137	0.00406761
Rfwd3	95.0701	-0.46064	0.148513	3.10167	0.0019243	0.0239334
Rbbp9	82.1521	-0.460711	0.158857	2.90016	0.00372977	0.0390436
Pink1	80.4683	-0.461005	0.148195	3.11081	0.00186577	0.0234667
Tsc22d3	966.173	-0.46133	0.097289	4.74185	2.11779e-06	9.15625e-05
Nob1	78.2118	-0.462079	0.142328	3.24657	0.00116805	0.016349
Lrch1	206.302	-0.462196	0.093919	4.92122	8.60084e-07	4.30643e-05
Frat1	86.6726	-0.462768	0.154473	2.99578	0.00273744	0.0312237
B4galt6	108.663	-0.463043	0.146101	3.16934	0.00152785	0.0199571
Rasal3	507.2	-0.463482	0.147499	3.14228	0.00167636	0.021538
Hsp90aa1	759.284	-0.466002	0.0888626	5.24407	1.57069e-07	9.9959e-06
Ythdc2	99.4668	-0.466551	0.138631	3.36541	0.000764304	0.0118554
Map3k8	126.601	-0.467929	0.125976	3.71444	0.000203654	0.00420342
Tnfaip3	122.242	-0.469522	0.122276	3.83984	0.000123112	0.00285239
Tln2	242.594	-0.470632	0.107007	4.39813	1.09188e-05	0.000384244
Miga1	51.9693	-0.470859	0.162372	2.89987	0.00373319	0.0390493
Isyna1	214.948	-0.472539	0.12997	3.63576	0.000277162	0.00533146
Ppan	87.5056	-0.473683	0.139776	3.38887	0.000701824	0.011153
Spint1	397.002	-0.47474	0.0918721	5.1674	2.37367e-07	1.3934e-05
Rpl19-ps11	96.3269	-0.478265	0.1289	3.71037	0.000206955	0.00422567
Khk	198.534	-0.478876	0.0986113	4.8562	1.1966e-06	5.63895e-05
Rnf19b	167.927	-0.479246	0.107811	4.44525	8.77917e-06	0.000318836
2410006H16Rik	412.507	-0.480626	0.1135	4.23458	2.28981e-05	0.000730325
Rbm43	64.4332	-0.480782	0.168795	2.84832	0.00439512	0.044175
Mcl1	582.047	-0.481591	0.0856111	5.62533	1.85152e-08	1.38548e-06
Rapgef5	224.559	-0.481597	0.0922804	5.21885	1.80041e-07	1.12476e-05
Jmjd1c	934.207	-0.482351	0.0801348	6.01924	1.75239e-09	1.61256e-07
Ddx3x	912.13	-0.48251	0.0982431	4.91139	9.0431e-07	4.46224e-05
Gas6	662.622	-0.484307	0.122533	3.95247	7.73486e-05	0.00197638
H1f0	220.278	-0.48469	0.141535	3.42453	0.000615873	0.0101055
Gcn1l1	323.081	-0.487927	0.166568	2.92929	0.00339733	0.0366336
Arih1	108.33	-0.488209	0.12829	3.80552	0.000141507	0.00318017
Tiparp	103.365	-0.48904	0.148352	3.29648	0.00097904	0.0141997
Arfgap1	140.242	-0.491363	0.146736	3.34861	0.000812178	0.0123717
Nr1h2	192.917	-0.491451	0.103579	4.74468	2.08839e-06	9.05789e-05
Gm1821	368.484	-0.492975	0.117145	4.20826	2.57342e-05	0.000800169
Snhg1	60.6808	-0.493503	0.162136	3.04377	0.00233636	0.0277652
Ssbp3	68.0946	-0.493689	0.129132	3.82314	0.000131762	0.00303301
Gm10138	100.941	-0.49465	0.1506	3.28454	0.0010215	0.0146904
Prr12	67.7436	-0.495014	0.161662	3.06204	0.00219837	0.0264717
Hist1h2bg	106.865	-0.496775	0.171041	2.90442	0.00367932	0.0387838
Cttnbp2nl	730.951	-0.498306	0.0785942	6.34024	2.29408e-10	2.76487e-08
Ints6	42.3203	-0.49864	0.168716	2.9555	0.00312163	0.034372
Lrrc14	109.988	-0.500005	0.139588	3.58199	0.000340983	0.00631815
Slco4a1	167.695	-0.500134	0.123272	4.05716	4.96737e-05	0.00136118
Dnajb4	138.128	-0.500275	0.135535	3.69111	0.000223279	0.00451162
Sgk1	2177.84	-0.501232	0.0795349	6.30204	2.93759e-10	3.37314e-08
Sympk	68.4451	-0.501665	0.155719	3.22161	0.00127473	0.0174128
Mttp	49.1861	-0.504207	0.177575	2.8394	0.00451986	0.0450706
Crkl	81.6409	-0.505777	0.177394	2.85115	0.00435615	0.0439877
Arhgap25	365.155	-0.50642	0.0945958	5.35351	8.62621e-08	5.8448e-06
Trim47	143.988	-0.506983	0.148863	3.4057	0.000659958	0.0106728
Rab27a	118.528	-0.507091	0.12814	3.95733	7.57916e-05	0.00194024
Slc2a5	1312.99	-0.507823	0.0847808	5.98984	2.10049e-09	1.90711e-07
Plxna4	114.141	-0.508008	0.133548	3.80393	0.000142416	0.00318872
Hist1h2be	55.2772	-0.508988	0.16005	3.18019	0.00147179	0.0193105
Rgl1	175.098	-0.511427	0.119951	4.26364	2.01121e-05	0.000653714
Capn3	369.6	-0.511467	0.0760452	6.72582	1.74607e-11	2.76509e-09
Cdkn1a	1170.87	-0.511736	0.15303	3.34403	0.000825709	0.0125366
Mtmr14	100.789	-0.512307	0.147014	3.48475	0.000492605	0.00846
Grap	192.842	-0.513595	0.115978	4.42837	9.49479e-06	0.000342089
Pcnt	96.9513	-0.51571	0.138969	3.71096	0.000206476	0.00422222
Arhgap5	697.308	-0.518221	0.0850571	6.09263	1.11072e-09	1.05048e-07
Gramd1a	402.353	-0.524892	0.171451	3.06146	0.0022026	0.0264993
Mta2	175.569	-0.524922	0.152508	3.44194	0.000577559	0.00960412
Pcmtd2	66.5881	-0.527339	0.162221	3.25075	0.00115101	0.0161605
Vps18	178.325	-0.528	0.155684	3.39149	0.000695135	0.0111116
Fcgr3	4436.83	-0.529301	0.0677438	7.81327	5.57245e-15	1.89728e-12
Plcg1	152.011	-0.529593	0.120917	4.37981	1.18782e-05	0.000412675
Mybbp1a	144.211	-0.530395	0.140441	3.77664	0.000158961	0.00346938
Gab1	126.163	-0.530816	0.135401	3.92032	8.84303e-05	0.0021897
1810026B05Rik	263.182	-0.532349	0.102036	5.21728	1.81567e-07	1.12912e-05
Wdfy2	46.742	-0.534189	0.176573	3.02532	0.00248367	0.0290096
Tgfb1	120.852	-0.536767	0.1276	4.20665	2.59182e-05	0.000804055
Gm45223	523.772	-0.539645	0.0879398	6.13653	8.43448e-10	8.26397e-08
Rmdn3	36.8383	-0.540056	0.182154	2.96483	0.00302855	0.03367
Kdm6b	756.803	-0.543199	0.166597	3.26056	0.00111192	0.0157415
Card6	110.015	-0.545318	0.119924	4.54721	5.43613e-06	0.000207963
Hist1h1c	318.35	-0.546035	0.0948823	5.75487	8.67073e-09	7.02897e-07
Il16	361.347	-0.54631	0.0781196	6.99325	2.68586e-12	4.94306e-10
Hmha1	519.029	-0.547441	0.122302	4.47614	7.60051e-06	0.000281281
Pten	274.187	-0.547599	0.0851927	6.42777	1.29486e-10	1.6481e-08
Dpp9	76.6941	-0.550383	0.162475	3.3875	0.000705335	0.0111958
Ak1	189.145	-0.550502	0.123716	4.44974	8.59735e-06	0.000313907
Creb3l2	145.894	-0.552864	0.113665	4.86395	1.15063e-06	5.47919e-05
Hexim1	77.3599	-0.552901	0.126077	4.38541	1.15769e-05	0.000403238
Ncf2	374.085	-0.552982	0.0890977	6.20647	5.41875e-10	5.67677e-08
D830025C05Rik	59.2991	-0.55348	0.193456	2.861	0.00422301	0.0428563
Hmga1	99.4647	-0.553814	0.133887	4.13643	3.52757e-05	0.00103477
Asap3	64.5035	-0.554552	0.195737	2.83315	0.00460925	0.045587
Simc1	43.6094	-0.556911	0.188611	2.95269	0.00315015	0.0345983
St3gal2	96.9261	-0.558804	0.144175	3.87587	0.000106246	0.00253409
4933421O10Rik	123.488	-0.560043	0.148584	3.76921	0.000163767	0.00354023
Dus3l	74.5863	-0.560687	0.192157	2.91786	0.00352447	0.0376173
Tra2b	946.854	-0.562286	0.0886244	6.34459	2.23014e-10	2.71181e-08
Rps6-ps4	102.139	-0.562591	0.172439	3.26255	0.00110414	0.0156475
Klf16	40.9297	-0.568054	0.164802	3.4469	0.000567067	0.00947594
Rpl9-ps4	43.6039	-0.569012	0.181719	3.13128	0.00174048	0.0221944
H3f3b	4239.74	-0.569361	0.086675	6.56892	5.06811e-11	7.04449e-09
Slc41a1	43.8891	-0.56955	0.197809	2.87929	0.00398575	0.0409675
Trib1	428.539	-0.570216	0.0968256	5.8891	3.88295e-09	3.41174e-07
Esyt2	60.5712	-0.571237	0.199064	2.86962	0.00410966	0.0419247
Rps26-ps1	65.6215	-0.572259	0.197261	2.90102	0.00371953	0.0389664
Sirt1	45.2805	-0.572316	0.170146	3.36368	0.000769103	0.0118892
Mycl	53.4363	-0.573365	0.195008	2.94021	0.00327991	0.0356213
Gm22107	22.7576	-0.574394	0.202549	2.83584	0.00457058	0.0453997
Zfp36l1	1164.66	-0.574524	0.102062	5.62916	1.81087e-08	1.36255e-06
Gbp7	242.233	-0.5751	0.0936951	6.13799	8.35713e-10	8.24751e-08
Snord118	75.2798	-0.575305	0.18412	3.12462	0.00178034	0.0225338
Ing1	79.747	-0.576793	0.123068	4.68679	2.77518e-06	0.000116293
Tbc1d22a	135.836	-0.578071	0.15507	3.72781	0.000193149	0.00405315
Tob2	161.532	-0.578892	0.117442	4.92918	8.25751e-07	4.16515e-05
Hint3	50.3281	-0.579641	0.170989	3.38993	0.000699106	0.0111391
Arid5a	82.0668	-0.581224	0.189388	3.06897	0.002148	0.0259801
Ttc32	30.0051	-0.581835	0.187766	3.09872	0.0019436	0.0241074
Acvr1b	32.5719	-0.582742	0.203909	2.85785	0.0042652	0.0432522
Tmem181b-ps	95.5115	-0.58377	0.112851	5.1729	2.30483e-07	1.36151e-05
Lztfl1	53.9622	-0.585272	0.170836	3.42592	0.000612719	0.0100659
Klhdc8b	51.7382	-0.585357	0.191298	3.05993	0.0022139	0.0265883
Dnajc11	102.353	-0.586822	0.127348	4.60802	4.06516e-06	0.00016094
Dhx40	51.1701	-0.588177	0.179194	3.28235	0.00102944	0.0147579
Etv1	117.813	-0.589356	0.117379	5.02095	5.14164e-07	2.75685e-05
Arhgap4	185.104	-0.59254	0.161259	3.67446	0.000238349	0.00475267
Ccnd1	259.564	-0.593724	0.110251	5.38522	7.23541e-08	4.92696e-06
Tap2	61.0218	-0.594638	0.209504	2.83831	0.00453525	0.0450844
Gm44187	206.427	-0.595579	0.117498	5.06882	4.00285e-07	2.2251e-05
Mthfr	70.9878	-0.59583	0.193211	3.08383	0.00204357	0.0250058
Rpl17-ps10	74.3305	-0.597865	0.178022	3.35837	0.00078403	0.0120652
Cdkn2aip	36.6021	-0.601176	0.20614	2.91635	0.0035415	0.037714
Srsf2	1027.12	-0.602388	0.106921	5.63396	1.7612e-08	1.33254e-06
Pde4b	179.928	-0.60281	0.104386	5.7748	7.70426e-09	6.28289e-07
Pik3cd	271.173	-0.60451	0.115085	5.25275	1.49847e-07	9.76143e-06
Nsun6	118.815	-0.608592	0.133959	4.54312	5.54276e-06	0.000211448
Ttc27	36.4703	-0.60871	0.212118	2.86968	0.00410889	0.0419247
Tut1	61.9876	-0.609788	0.215956	2.82366	0.00474783	0.046385
Akap8l	397.48	-0.609872	0.10954	5.56756	2.58333e-08	1.8714e-06
Hist3h2a	30.7594	-0.61099	0.215231	2.83876	0.00452898	0.0450844
Tmsb10	159.096	-0.614643	0.121442	5.0612	4.16625e-07	2.28791e-05
Dock9	62.1522	-0.615501	0.15893	3.87279	0.000107598	0.00256113
Catsper2	36.5888	-0.615506	0.212625	2.8948	0.00379404	0.0394623
Acaa1a	199.107	-0.61912	0.139885	4.42591	9.60367e-06	0.000345099
Ppp1r10	236.054	-0.619982	0.134426	4.61208	3.98658e-06	0.000158289
Rpsa-ps10	35.2814	-0.620165	0.214366	2.89303	0.0038155	0.039576
Myo6	50.966	-0.621775	0.169559	3.667	0.000245411	0.00485088
Gm45221	57.9896	-0.624017	0.160028	3.89942	9.64217e-05	0.00234076
Fbxo45	40.68	-0.627322	0.205816	3.04798	0.00230388	0.0274651
Pkn1	85.8003	-0.628932	0.21668	2.90258	0.00370106	0.0388596
Ubald2	39.2522	-0.629095	0.157071	4.00516	6.19755e-05	0.00162943
Rpl10a-ps1	81.2604	-0.632549	0.220346	2.87071	0.00409548	0.0418427
Ddit3	151.983	-0.633036	0.118941	5.32228	1.02477e-07	6.80794e-06
Gm17251	61.8495	-0.63644	0.163002	3.90448	9.44271e-05	0.00229643
Klf6	865.69	-0.63725	0.143049	4.45477	8.39842e-06	0.000307468
Ccrl2	140.84	-0.637342	0.1742	3.65869	0.00025351	0.00498924
Zfp12	55.9732	-0.63796	0.169072	3.7733	0.000161101	0.00350121
Dnaaf2	38.3508	-0.640672	0.202459	3.16446	0.00155372	0.020191
Btg1	1831.04	-0.641706	0.100022	6.41568	1.40199e-10	1.76051e-08
Col27a1	159.092	-0.648064	0.137991	4.69644	2.64734e-06	0.000111969
Gm13456	106.524	-0.64963	0.17048	3.81059	0.000138637	0.00313118
Brd2	829.876	-0.650371	0.0993891	6.54369	6.0019e-11	8.01371e-09
Cited2	136.996	-0.650408	0.139587	4.65951	3.16966e-06	0.000130023
Adgrl2	91.3675	-0.650426	0.154776	4.20238	2.64119e-05	0.00081381
Sart3	82.5724	-0.651661	0.190073	3.42849	0.000606956	0.00998325
Rpap1	43.9962	-0.651753	0.230641	2.82583	0.00471585	0.0461935
Trabd	75.8787	-0.653351	0.179649	3.63682	0.000276024	0.00532008
Pip5k1c	122.304	-0.654458	0.14826	4.41426	1.01354e-05	0.000359016
Spry1	43.628	-0.657582	0.201201	3.26828	0.00108201	0.0153981
Kdm4b	57.6064	-0.657654	0.220403	2.98387	0.00284631	0.0320628
Plcb3	64.7749	-0.659501	0.235467	2.80082	0.00509726	0.0487801
Rnf144b	87.3518	-0.659631	0.160209	4.11731	3.83313e-05	0.00109902
BC049352	50.4643	-0.661332	0.177884	3.71777	0.000200991	0.00416636
1700023H06Rik	83.6463	-0.661823	0.204359	3.23853	0.00120149	0.0166988
Hdac5	69.105	-0.662026	0.204974	3.2298	0.00123876	0.0170411
Tmc7	148.508	-0.66674	0.138409	4.81717	1.45608e-06	6.6101e-05
Zfp629	34.7774	-0.66707	0.222159	3.00268	0.00267616	0.030679
Mir142hg	155.01	-0.668066	0.105512	6.33168	2.42501e-10	2.87718e-08
Usp6nl	51.3086	-0.670365	0.161055	4.16233	3.1501e-05	0.000947047
Siah2	53.5538	-0.670918	0.186433	3.5987	0.00031981	0.00599931
Srebf2	70.3219	-0.671289	0.17577	3.81912	0.000133928	0.00306034
Rfx3	41.0249	-0.671682	0.189683	3.54107	0.000398508	0.00713133
Gm7536	93.2325	-0.673024	0.208988	3.22039	0.00128017	0.017452
Abca9	778.471	-0.675797	0.0809035	8.35312	6.64833e-17	3.48245e-14
Hmga1-rs1	55.9246	-0.676795	0.178761	3.78604	0.000153065	0.00337314
P3h2	93.4532	-0.678098	0.19714	3.43968	0.00058241	0.0096612
Numb	454.581	-0.680364	0.0897416	7.58137	3.41937e-14	1.08299e-11
Ctdsp2	108.376	-0.685933	0.156043	4.39579	1.1037e-05	0.000387404
Gm37558	54.2037	-0.688868	0.169255	4.07	4.70122e-05	0.00129345
Chmp7	75.5854	-0.691372	0.18208	3.79709	0.000146406	0.00326334
Ppp2r5d	60.5155	-0.692366	0.188788	3.66742	0.00024501	0.00485088
Cdkn1b	48.2482	-0.6949	0.181768	3.82299	0.000131841	0.00303301
Pacsin1	21.7169	-0.695167	0.242647	2.86493	0.004171	0.0424284
Nlrp3	170.223	-0.699996	0.135325	5.1727	2.30737e-07	1.36151e-05
Klk8	92.5142	-0.700023	0.178	3.93271	8.39933e-05	0.00211053
Atad3a	99.3615	-0.708469	0.167097	4.23988	2.23641e-05	0.000716652
Rtn1	202.597	-0.708673	0.136546	5.19	2.10295e-07	1.27857e-05
Plekhg2	41.7923	-0.715946	0.244051	2.9336	0.00335057	0.0362155
Spice1	28.9995	-0.716548	0.232171	3.08629	0.00202671	0.0248665
Erf	32.9083	-0.718567	0.236767	3.03491	0.00240607	0.0283708
Odc1	134.746	-0.721951	0.190113	3.79747	0.000146178	0.00326334
Tns1	83.3663	-0.724157	0.195001	3.71361	0.000204326	0.00420803
Ptcd1	33.1291	-0.726274	0.221411	3.28021	0.00103731	0.0148395
Gm26809	29.7808	-0.726345	0.227165	3.19743	0.00138658	0.01855
Tlr5	31.3788	-0.728793	0.234282	3.11075	0.0018661	0.0234667
Fbxl18	35.7933	-0.735513	0.252454	2.91345	0.0035746	0.0379147
Ctdp1	67.8541	-0.740497	0.182867	4.04938	5.13526e-05	0.00140155
Emilin1	58.9388	-0.743713	0.20856	3.56595	0.00036254	0.00660968
Ccr6	329.598	-0.744759	0.0968275	7.6916	1.45303e-14	4.82656e-12
Mex3b	43.6868	-0.744904	0.200644	3.71257	0.000205164	0.00420803
Sox4	73.8945	-0.746528	0.214227	3.48475	0.000492598	0.00846
Mgat1	346.286	-0.746941	0.14672	5.09093	3.56313e-07	1.99697e-05
Slc7a1	57.6222	-0.750096	0.210175	3.56892	0.00035846	0.00656164
Slc25a53	21.3434	-0.751688	0.236306	3.181	0.00146767	0.0193086
Gm42602	42.7822	-0.754262	0.19248	3.91866	8.90434e-05	0.00219809
Xylb	37.3651	-0.757063	0.221766	3.41379	0.000640664	0.0104493
Hist1h3e	106.695	-0.757686	0.164194	4.61459	3.93874e-06	0.000157307
Timeless	32.83	-0.759953	0.269694	2.81784	0.00483482	0.0468867
Gm10762	42.907	-0.760631	0.191006	3.98223	6.82722e-05	0.00177105
Tfap4	17.3477	-0.760651	0.244883	3.10618	0.00189521	0.0236579
Sertad1	38.2725	-0.762103	0.210713	3.61678	0.000298291	0.0056501
Mmd	38.8079	-0.762495	0.197496	3.8608	0.000113014	0.00267212
B4galt3	115.421	-0.763155	0.152385	5.00806	5.49806e-07	2.93639e-05
Gm12918	63.7987	-0.769178	0.232997	3.30123	0.00096262	0.0140967
Lag3	997.843	-0.769234	0.144597	5.31984	1.03856e-07	6.8661e-06
Hpgd	472.808	-0.774795	0.0976902	7.93115	2.17124e-15	7.99191e-13
Gbp2	31.618	-0.781366	0.276546	2.82545	0.00472144	0.0461935
Ets2	127.549	-0.783643	0.12216	6.41491	1.40903e-10	1.76051e-08
Lrba	118.208	-0.784567	0.155129	5.05751	4.24757e-07	2.3139e-05
Lilra5	62.2856	-0.787266	0.200909	3.91853	8.9092e-05	0.00219809
Per1	170.744	-0.787888	0.158735	4.96354	6.92196e-07	3.5981e-05
Rpl28-ps1	37.338	-0.788208	0.202881	3.88507	0.000102299	0.00245283
Rnu12	58.4478	-0.789853	0.220896	3.57569	0.000349309	0.00644613
Gm42974	18.3252	-0.790134	0.279599	2.82595	0.00471401	0.0461935
Rnf157	25.4039	-0.798977	0.218015	3.66478	0.000247552	0.0048861
Rhob	1827.61	-0.801134	0.0958111	8.3616	6.18738e-17	3.48245e-14
Rasa4	219.769	-0.803875	0.141097	5.69733	1.217e-08	9.52547e-07
Klf10	237.417	-0.804552	0.143156	5.62009	1.90859e-08	1.42039e-06
RP24-233B16.6	63.138	-0.806395	0.164484	4.90258	9.45864e-07	4.63371e-05
Myl2	24.6771	-0.808109	0.239453	3.37481	0.000738665	0.0116299
Zc3h10	30.3278	-0.812097	0.226121	3.59143	0.000328872	0.0061271
Acvr2b	43.4705	-0.813626	0.241323	3.37152	0.000747552	0.0116888
4930532G15Rik	20.036	-0.816414	0.288501	2.82984	0.00465709	0.0458935
Tubb6	72.6137	-0.825091	0.194189	4.2489	2.14821e-05	0.000690011
Gm15500	209.404	-0.831754	0.252627	3.29242	0.000993298	0.0143606
Rgl3	27.1426	-0.835645	0.281235	2.97134	0.00296506	0.0330722
Nabp1	32.2556	-0.838604	0.234927	3.56964	0.000357478	0.00655248
Eng	293.062	-0.840055	0.103319	8.1307	4.26809e-16	1.81647e-13
Ier5	545.769	-0.84019	0.115606	7.26771	3.65639e-13	8.44006e-11
Atf4	618.785	-0.849073	0.105433	8.05316	8.06807e-16	3.23174e-13
Gm43147	17.0696	-0.84957	0.276378	3.07394	0.00211252	0.0256649
Frmd8	109.105	-0.851791	0.211677	4.02401	5.72165e-05	0.00153139
Gm4951	40.9541	-0.851989	0.270295	3.15207	0.00162115	0.020916
Rps19-ps6	97.2528	-0.852272	0.246858	3.45248	0.000555466	0.00932078
Teddm2	29.7566	-0.858761	0.292628	2.93465	0.0033392	0.0361211
Ccnl1	1036.26	-0.863474	0.103949	8.30675	9.83617e-17	4.96144e-14
Hist2h4	39.1101	-0.865607	0.250187	3.45984	0.000540497	0.00913278
Otud1	103.458	-0.866056	0.180111	4.80845	1.52106e-06	6.81426e-05
Rpl3-ps1	128.295	-0.867099	0.233004	3.72138	0.000198134	0.00412597
Gm24265	15.2374	-0.867767	0.290953	2.9825	0.00285907	0.0321697
Wdr59	23.8691	-0.873118	0.260325	3.35395	0.000796661	0.0122044
2310010J17Rik	27.664	-0.874632	0.202612	4.31679	1.58312e-05	0.000533676
Gm26532	42.3705	-0.876842	0.272804	3.21418	0.00130817	0.017753
Prkce	39.2483	-0.878384	0.231861	3.78841	0.000151615	0.00335746
Gm45222	108.473	-0.879426	0.133251	6.59979	4.11728e-11	5.90244e-09
Maml3	142.834	-0.887779	0.120677	7.35666	1.88572e-13	4.84558e-11
Rpl27-ps3	21.3468	-0.890596	0.233386	3.81598	0.000135645	0.00308405
Gm43313	18.5311	-0.891242	0.288732	3.08675	0.00202359	0.0248506
Gm45096	21.0927	-0.893105	0.311741	2.86489	0.0041715	0.0424284
4933433G15Rik	16.7345	-0.90035	0.310572	2.899	0.00374354	0.0390976
Nfkbia	1299.27	-0.901668	0.0722312	12.4831	9.23313e-36	1.57182e-32
Siglecf	112.653	-0.901973	0.144024	6.26264	3.78521e-10	4.15732e-08
Gm9484	16.954	-0.902115	0.322892	2.79386	0.00520835	0.0493959
Trp53i11	27.1097	-0.905059	0.291431	3.10556	0.00189916	0.0236856
Ikzf2	25.3858	-0.906266	0.300733	3.01352	0.00258232	0.0299562
Ubc	2745.12	-0.906417	0.111806	8.10707	5.1855e-16	2.14004e-13
Gm9796	21.9786	-0.906987	0.299251	3.03085	0.00243863	0.0285324
Gm37820	22.0448	-0.914097	0.271206	3.37048	0.000750366	0.0117193
Itgax	36.0764	-0.919608	0.323644	2.84142	0.00449137	0.0448445
Best1	29.8319	-0.921393	0.277606	3.31907	0.000903194	0.013414
Klf4	410.585	-0.923752	0.22838	4.0448	5.23688e-05	0.00142358
Klf11	38.5081	-0.925938	0.329094	2.8136	0.00489903	0.0473526
Nfkbiz	223.829	-0.929593	0.160821	5.78029	7.45728e-09	6.1927e-07
5031425E22Rik	88.7881	-0.930971	0.180777	5.14983	2.60716e-07	1.5239e-05
Slc37a3	29.0045	-0.93183	0.251178	3.70984	0.000207394	0.00422829
Cdk20	37.8418	-0.932321	0.251094	3.71304	0.000204784	0.00420803
Dennd2c	75.5496	-0.933359	0.166683	5.59961	2.14836e-08	1.59014e-06
5330406M23Rik	59.8949	-0.940171	0.220435	4.26508	1.9983e-05	0.000651072
Jup	181.104	-0.943199	0.142047	6.64005	3.13574e-11	4.59201e-09
Gpsm1	40.0975	-0.943806	0.268625	3.51347	0.000442286	0.00775225
Gm8730	35.8001	-0.947742	0.306556	3.09158	0.00199097	0.0245524
Ier3	486.833	-0.952861	0.232381	4.10043	4.12386e-05	0.0011652
Sgms1	78.8127	-0.961047	0.143515	6.69651	2.13462e-11	3.30357e-09
Snora28	51.1072	-0.961436	0.191213	5.02809	4.95392e-07	2.6667e-05
Gm10461	11.6272	-0.962791	0.299702	3.21249	0.00131589	0.0178319
Tgif1	263.022	-0.963156	0.122509	7.86191	3.78319e-15	1.32111e-12
Armcx2	22.5123	-0.963168	0.327458	2.94135	0.00326785	0.0355187
Fbf1	23.6944	-0.964796	0.268308	3.59586	0.000323324	0.00604856
Gm3571	8.05323	-0.965329	0.341646	2.82553	0.00472029	0.0461935
S1pr4	25.8525	-0.968264	0.344398	2.81147	0.0049316	0.0475661
Rgs1	1343.02	-0.968765	0.150003	6.4583	1.05889e-10	1.36047e-08
Gm10052	18.3549	-0.968975	0.295241	3.28198	0.0010308	0.0147618
Osgin1	44.6817	-0.977285	0.238243	4.10205	4.09514e-05	0.00116024
Ildr1	20.7526	-0.977449	0.280267	3.48757	0.00048743	0.00842425
Osm	174.401	-0.988435	0.171111	5.77658	7.62339e-09	6.25439e-07
Kntc1	35.4362	-0.988736	0.235521	4.19809	2.69178e-05	0.000825661
Cep97	22.4842	-0.996917	0.297736	3.34832	0.000813028	0.0123717
Ftl1-ps1	138.95	-1.00173	0.303622	3.29926	0.000969413	0.014138
Hook2	26.2079	-1.00305	0.309811	3.23763	0.00120527	0.0167155
Pnrc1	516.275	-1.00482	0.115048	8.73395	2.45932e-18	1.59493e-15
H2-K2	30.2223	-1.00631	0.23461	4.2893	1.7924e-05	0.000593232
Insig1	125.739	-1.01464	0.132889	7.63525	2.25374e-14	7.30803e-12
Pim1	57.9889	-1.01698	0.204843	4.96466	6.88204e-07	3.5981e-05
Gla	56.0491	-1.01742	0.258419	3.93708	8.24796e-05	0.00208017
Arap3	165.989	-1.02041	0.153135	6.66348	2.6742e-11	4.06984e-09
Arsg	143.984	-1.02449	0.130243	7.866	3.66161e-15	1.3123e-12
Gm26860	15.4757	-1.02457	0.303849	3.37199	0.00074628	0.0116888
Gm16118	24.7285	-1.02552	0.297388	3.44841	0.000563889	0.00943441
Gm29340	15.0701	-1.02836	0.357591	2.87579	0.00403016	0.0413303
Dvl2	31.7527	-1.03113	0.237361	4.34414	1.39822e-05	0.000476409
Hk1	24.2985	-1.03426	0.269581	3.83654	0.000124782	0.00288523
Lars2	6400.2	-1.03977	0.301709	3.44627	0.000568386	0.00948393
Khnyn	30.5683	-1.04235	0.282794	3.68591	0.00022789	0.0045844
Alox5	59.0301	-1.04308	0.204632	5.09736	3.44431e-07	1.9545e-05
Maff	17.9575	-1.04331	0.315039	3.31169	0.00092735	0.0137129
Zfp747	17.927	-1.05278	0.307875	3.41952	0.000627324	0.0102563
Arrdc3	169.964	-1.05477	0.144109	7.31925	2.49368e-13	6.17481e-11
Rnu5g	13.4226	-1.05583	0.310035	3.40552	0.000660388	0.0106728
Gm17275	17.8333	-1.06344	0.279219	3.80862	0.000139746	0.003151
Pecam1	47.3421	-1.07195	0.221506	4.83936	1.30256e-06	6.03387e-05
Gm5601	20.7607	-1.07689	0.354233	3.04007	0.00236521	0.028059
Zfp934	8.89559	-1.07695	0.375094	2.87115	0.00408985	0.0418166
Pim2	39.8878	-1.0848	0.240545	4.50977	6.48973e-06	0.00024483
Ifi213	33.1653	-1.08843	0.337944	3.22073	0.00127864	0.0174487
Dnajb1	504.951	-1.0925	0.121864	8.96488	3.10607e-19	2.2264e-16
Irs2	54.3313	-1.09574	0.201673	5.43324	5.53394e-08	3.82572e-06
Gm4735	12.2756	-1.10755	0.333069	3.32529	0.000883278	0.0132482
Gm15890	26.1601	-1.10926	0.254016	4.36688	1.26035e-05	0.000434549
Gm10288	42.8498	-1.11044	0.301145	3.6874	0.000226561	0.00457117
Gm7331	19.5386	-1.11113	0.3754	2.95985	0.0030779	0.0340796
Junos	30.4046	-1.11167	0.312757	3.55442	0.000378809	0.0068695
Rpl31-ps8	24.3957	-1.11207	0.320296	3.472	0.00051659	0.00876145
Zfp36	6119.77	-1.11225	0.147626	7.53423	4.91209e-14	1.48662e-11
Gm13431	9.289	-1.11544	0.395561	2.81989	0.00480403	0.0467853
Gm24950	17.4925	-1.12304	0.299429	3.75061	0.000176406	0.003748
Gm16638	9.24415	-1.13225	0.397341	2.84957	0.00437782	0.0440867
A930006L05Rik	6.57403	-1.14535	0.406188	2.81976	0.00480598	0.0467853
Ccdc61	20.603	-1.14866	0.320377	3.58535	0.000336629	0.00625794
Gm37084	20.0645	-1.16132	0.324591	3.5778	0.000346495	0.00641157
Gm12396	13.6393	-1.16731	0.387742	3.01054	0.00260782	0.0302006
Tnfsf10	13.2185	-1.16853	0.396178	2.94951	0.00318278	0.0347931
RP24-252B21.3	14.9987	-1.17418	0.35596	3.29864	0.00097153	0.0141441
Gm23971	19.5591	-1.18854	0.30714	3.8697	0.000108971	0.0025855
Tmem154	28.0251	-1.1897	0.29585	4.0213	5.78768e-05	0.0015395
Syt6	13.8114	-1.1915	0.353823	3.3675	0.00075853	0.0118197
C4b	15.5006	-1.19588	0.428765	2.78913	0.00528503	0.0499451
Frat2	8.44253	-1.19912	0.41088	2.91843	0.00351804	0.0375924
9430034N14Rik	28.5605	-1.20615	0.246595	4.89122	1.00212e-06	4.83965e-05
Rps13-ps2	22.791	-1.20822	0.290312	4.16179	3.15761e-05	0.000947213
Ppp1ca	40.5859	-1.20899	0.400502	3.01868	0.00253881	0.0295775
Myadm	14.5548	-1.21083	0.35848	3.37766	0.000731045	0.01155
Gm11769	18.3834	-1.2125	0.265788	4.56192	5.06889e-06	0.000195009
Gm13436	16.7227	-1.21421	0.40807	2.9755	0.00292513	0.0327071
Myo1b	65.2721	-1.21599	0.210405	5.77927	7.50272e-09	6.1927e-07
2010013B24Rik	14.1362	-1.21736	0.31263	3.89392	9.86386e-05	0.00238607
Gm8430	38.3483	-1.22756	0.384593	3.19185	0.00141364	0.0188195
Trip10	15.453	-1.22812	0.366037	3.35519	0.000793115	0.0121775
Hsd17b7	18.4885	-1.23397	0.364353	3.38673	0.00070731	0.011214
Mib2	74.4405	-1.24064	0.211443	5.86747	4.42482e-09	3.86293e-07
Gm11518	13.612	-1.24123	0.440513	2.81769	0.00483705	0.0468867
Cyr61	25.3661	-1.24406	0.376931	3.3005	0.000965121	0.014103
Nfkbid	128.959	-1.24448	0.145322	8.56358	1.0942e-17	6.47907e-15
Gm6225	9.89381	-1.25499	0.42909	2.92477	0.00344711	0.0370897
Tpt1-ps3	77.422	-1.26573	0.347409	3.64334	0.000269118	0.00522096
Leng9	19.155	-1.2665	0.317753	3.9858	6.72537e-05	0.00175465
Gm37352	86.8348	-1.2678	0.247771	5.11681	3.10751e-07	1.79327e-05
Jak3	82.7816	-1.27058	0.280506	4.52962	5.90889e-06	0.000224159
Ldlr	43.145	-1.27413	0.211278	6.03058	1.63376e-09	1.52399e-07
H2-Q7	42.4472	-1.28084	0.245891	5.20899	1.89875e-07	1.17009e-05
Liph	80.3103	-1.28298	0.18058	7.10476	1.20535e-12	2.48722e-10
Olfr1328	12.616	-1.28653	0.428955	2.99921	0.00270678	0.0309259
Gm29093	5.10664	-1.2896	0.460124	2.80271	0.00506746	0.0485564
Bbc3	87.305	-1.29967	0.232874	5.58099	2.39151e-08	1.75107e-06
Gm14648	7.12792	-1.30604	0.380283	3.43438	0.000593904	0.00979222
Gm11263	15.159	-1.30774	0.442343	2.95639	0.00311261	0.0343522
Gm25099	15.425	-1.30798	0.358706	3.6464	0.000265944	0.00517413
Ocln	7.36149	-1.30869	0.435485	3.00512	0.00265475	0.0305364
Gm15710	55.3944	-1.31688	0.36332	3.62457	0.000289448	0.00552874
4930516B21Rik	12.6878	-1.32155	0.373155	3.54156	0.000397772	0.00712797
2810442N19Rik	8.12479	-1.32401	0.460043	2.878	0.004002	0.0411035
Gm44702	16.0643	-1.32995	0.306406	4.34049	1.42168e-05	0.00048284
Gm4294	33.0573	-1.33418	0.367557	3.62985	0.000283583	0.00543195
Mtus2	13.0285	-1.33562	0.360595	3.70394	0.000212275	0.00430204
Ier2	1475.94	-1.34741	0.165689	8.13216	4.21712e-16	1.81647e-13
Olfr1330	18.2855	-1.34791	0.29909	4.50671	6.58394e-06	0.000247698
Rps3a2	12.2068	-1.3495	0.409037	3.2992	0.000969594	0.014138
Il4i1	6.04264	-1.35239	0.466902	2.89651	0.00377337	0.0393187
Mat2a	27.2529	-1.35253	0.348944	3.87606	0.000106164	0.00253409
Gm7206	13.8505	-1.37523	0.464951	2.9578	0.00309842	0.0342789
Neat1	645.774	-1.37752	0.18858	7.30469	2.779e-13	6.52537e-11
Gm14508	14.5278	-1.38085	0.276745	4.98961	6.05021e-07	3.19371e-05
Btbd3	12.7028	-1.38366	0.416513	3.32201	0.000893707	0.0133397
Junb	5729.32	-1.38907	0.206835	6.71586	1.86958e-11	2.92665e-09
Casc4	11.0467	-1.39367	0.464672	2.99927	0.00270631	0.0309259
mt-Co3	83.6977	-1.39554	0.481285	2.89961	0.00373624	0.0390513
Kcnn4	19.9961	-1.39685	0.353657	3.94973	7.82383e-05	0.00198973
Tmem88	9.72576	-1.40185	0.395174	3.54742	0.000389022	0.00701734
Gm2225	10.0141	-1.40339	0.47209	2.97271	0.00295183	0.0329516
Gm12703	19.972	-1.40845	0.33254	4.23543	2.28116e-05	0.000729275
Pim3	41.9312	-1.41632	0.292376	4.84416	1.27147e-06	5.95055e-05
Vsig10	6.20749	-1.42606	0.474426	3.00586	0.00264834	0.0304884
H2-Q6	87.2313	-1.42787	0.22848	6.24945	4.11907e-10	4.41713e-08
Gm23849	72.6573	-1.42808	0.218864	6.525	6.80011e-11	8.90487e-09
Gm37305	36.8348	-1.43676	0.273358	5.25597	1.47245e-07	9.64099e-06
Csrnp1	37.4087	-1.44174	0.284803	5.06223	4.14387e-07	2.28483e-05
Socs3	386.868	-1.44382	0.230492	6.26408	3.75041e-10	4.15259e-08
Mafk	28.6771	-1.45419	0.297972	4.88029	1.05932e-06	5.09782e-05
Gm37125	47.5942	-1.47081	0.310822	4.73201	2.22307e-06	9.52077e-05
Thap8	10.2426	-1.47915	0.406628	3.63761	0.000275185	0.00531595
Igf1r	65.6338	-1.49159	0.200763	7.42961	1.08922e-13	2.96682e-11
4930578M01Rik	7.7937	-1.49563	0.500401	2.98886	0.00280017	0.031741
Rps13-ps1	14.4236	-1.49761	0.506454	2.95705	0.00310595	0.0343294
Gm29216	68.22	-1.52579	0.487897	3.12729	0.00176427	0.0224138
B930036N10Rik	39.0459	-1.5374	0.217494	7.06873	1.56359e-12	3.13156e-10
Dusp2	62.1033	-1.56858	0.254948	6.15255	7.62459e-10	7.67357e-08
Ccr5	470.324	-1.57146	0.0721872	21.7692	4.54352e-105	6.18782e-101
Zfp184	13.3064	-1.5734	0.369759	4.25519	2.08868e-05	0.000672476
Nav3	406.841	-1.57427	0.106092	14.8388	8.22261e-50	3.73279e-46
Gimap1	18.4332	-1.58689	0.329317	4.81872	1.4448e-06	6.60292e-05
Cfap45	17.6745	-1.60157	0.361991	4.42434	9.6736e-06	0.000346683
Btg2	3275.74	-1.61841	0.140133	11.5491	7.4579e-31	1.12855e-27
Gm45133	17.224	-1.62133	0.319953	5.06739	4.03309e-07	2.23279e-05
Adamts1	122.009	-1.63782	0.240275	6.81643	9.3329e-12	1.58263e-09
4930481A15Rik	22.1734	-1.64414	0.307702	5.34328	9.12785e-08	6.15407e-06
Gm13889	15.1392	-1.64753	0.336766	4.89223	9.97022e-07	4.83219e-05
Fosb	460.662	-1.64941	0.34692	4.75443	1.99005e-06	8.71461e-05
Ccdc80	20.6259	-1.65074	0.570434	2.89384	0.00380565	0.039534
Gm10925	109.134	-1.66383	0.531717	3.12916	0.00175307	0.0223131
Gem	84.0461	-1.66602	0.226574	7.35312	1.93634e-13	4.88353e-11
Klf2	409.928	-1.68649	0.268476	6.28172	3.34846e-10	3.76881e-08
Gm28661	33.4129	-1.69104	0.543123	3.11355	0.00184851	0.0232885
Usp39	11.0045	-1.69844	0.527114	3.22215	0.00127231	0.0173971
Tnf	109.484	-1.71543	0.25747	6.66264	2.68952e-11	4.06984e-09
Dusp1	3594.35	-1.72143	0.241037	7.14175	9.21487e-13	1.96089e-10
Fos	2272.52	-1.7247	0.235883	7.31166	2.63862e-13	6.30445e-11
Jund	11.9442	-1.73354	0.37525	4.61971	3.84282e-06	0.000154382
D930030I03Rik	8.03654	-1.73779	0.472262	3.67971	0.000233502	0.00468346
Gm23444	10.4614	-1.74074	0.418802	4.15647	3.23199e-05	0.0009636
Mir17hg	23.7937	-1.76998	0.286596	6.17587	6.57989e-10	6.73771e-08
Dhcr24	7.14722	-1.80173	0.502779	3.58354	0.000338971	0.00628944
Gm4430.1	7.64131	-1.81771	0.477386	3.80763	0.000140307	0.00315842
Colgalt2	4.65754	-1.82977	0.593274	3.08419	0.00204109	0.0249979
Hcar2	29.5796	-1.83763	0.268946	6.83273	8.33165e-12	1.43631e-09
Atf3	250.842	-1.83785	0.293662	6.25838	3.88988e-10	4.2364e-08
Gm21857	7.85878	-1.83898	0.532675	3.45235	0.000555729	0.00932078
Marcksl1	216.114	-1.8701	0.143925	12.9936	1.33065e-38	3.02035e-35
Gm43863	5.62818	-1.87564	0.490791	3.82166	0.000132554	0.00303405
Gm25360	6.94237	-1.8827	0.466585	4.03506	5.45874e-05	0.00147213
Gm12070	9.54977	-1.88341	0.517893	3.63668	0.00027618	0.00532008
Ppp1r15a	1030.69	-1.91173	0.27434	6.96845	3.20441e-12	5.81878e-10
Hpse	25.7655	-1.93144	0.47201	4.09195	4.27759e-05	0.00119623
Egr1	7021.12	-1.93348	0.205152	9.42462	4.31681e-21	4.19933e-18
Gm12856	5.94343	-1.93698	0.487809	3.97077	7.16403e-05	0.00185488
Tnfsf9	5.54397	-1.9555	0.697643	2.80301	0.00506277	0.0485562
Gm28439	14.937	-1.98131	0.47486	4.17241	3.01398e-05	0.000914195
Gm38140	46.1819	-1.9827	0.303297	6.53717	6.26948e-11	8.28971e-09
Ccl3	485.519	-2.00225	0.198338	10.0952	5.8029e-24	7.18452e-21
Gimap9	16.2941	-2.01083	0.367721	5.46837	4.54205e-08	3.20509e-06
mt-Co2	81.655	-2.01482	0.567582	3.54983	0.000385479	0.0069719
Gm28424	7.42416	-2.01789	0.493476	4.08913	4.32995e-05	0.00120346
mt-Atp6	84.239	-2.01827	0.548577	3.6791	0.000234054	0.00468763
Fam222a	3.69043	-2.04096	0.71008	2.87426	0.00404975	0.0414688
Dusp5	25.4548	-2.04547	0.463947	4.40885	1.03922e-05	0.000366662
mt-Nd4l	11.1043	-2.04856	0.723823	2.8302	0.00465192	0.0458758
Gm12279	32.9031	-2.04907	0.327473	6.2572	3.91943e-10	4.2364e-08
Ccr2	13.2562	-2.05003	0.423696	4.83844	1.30859e-06	6.04126e-05
Jun	2823.44	-2.0559	0.249556	8.23823	1.74779e-16	8.20797e-14
Ccl4	339.21	-2.05863	0.257191	8.00431	1.20143e-15	4.67494e-13
Acot1	6.35418	-2.07915	0.684009	3.03965	0.00236857	0.0280745
RP23-410B24.5	5.90608	-2.11739	0.536201	3.94888	7.85177e-05	0.00199131
Gm16575	10.8859	-2.12953	0.473403	4.49833	6.84886e-06	0.000256249
Gm28512	3.87608	-2.17397	0.556234	3.90838	9.29159e-05	0.00226372
Procr	4.01615	-2.21485	0.707745	3.12945	0.00175135	0.0223121
Ctnnd2	8.63865	-2.22077	0.505721	4.3913	1.12674e-05	0.000394473
Ly6g5b	4.55312	-2.23683	0.595312	3.75741	0.000171681	0.00367053
Etv4	6.69885	-2.26995	0.546816	4.15122	3.30711e-05	0.000983395
Gimap6	49.4707	-2.28822	0.199239	11.4848	1.57274e-30	2.14191e-27
Zfp428	3.88966	-2.32339	0.747135	3.10973	0.00187259	0.0235266
Gm22265	4.37223	-2.33651	0.737248	3.16924	0.0015284	0.0199571
Vill	27.1132	-2.41669	0.391854	6.16732	6.94587e-10	7.05939e-08
Gm25939	9.52235	-2.43717	0.470767	5.17703	2.2545e-07	1.3526e-05
Nr4a1	20.1735	-2.55021	0.411639	6.19527	5.81862e-10	6.04914e-08
Hspa1a	27.4114	-2.55984	0.734716	3.48412	0.000493755	0.00846908
Gimap5	3.30833	-2.64617	0.804149	3.29065	0.000999573	0.014436
Egr2	29.8039	-2.72732	0.372899	7.31383	2.59629e-13	6.30445e-11
Gm9522	4.84694	-3.26748	0.896978	3.64276	0.000269727	0.00522533
Ccr1	93.1372	-5.34649	0.353394	15.129	1.04281e-51	7.10105e-48

## Sheet: young adult mPTEN(0)
Adult mPTEN(0)	baseMean	log2FoldChange(mPTENKO(0)/mPTENWT(0))	lfcSE	stat	pvalue	padj
Ube2c	132.465	6.47559	0.733762	-8.82519	1.09274e-18	4.30121e-16
Fam64a	58.5119	5.64008	0.739826	-7.62352	2.46854e-14	4.51125e-12
Pbk	94.8934	5.39648	0.758323	-7.11633	1.10839e-12	1.54681e-10
Ccnb1	141.061	4.72485	0.509112	-9.28057	1.68568e-20	8.92308e-18
Hmmr	105.889	4.67355	0.611548	-7.64216	2.13604e-14	4.04819e-12
Parpbp	11.6631	4.60115	0.763469	-6.02664	1.67403e-09	1.14724e-07
Matn1	12.8162	3.86334	0.83014	-4.65384	3.25804e-06	0.000104196
Mki67	423.938	3.8027	0.432137	-8.79977	1.37102e-18	5.1333e-16
Cep55	37.2475	3.71198	0.686175	-5.40967	6.31415e-08	3.05768e-06
Kif23	57.9513	3.524	0.562306	-6.26705	3.67953e-10	3.10354e-08
Birc5	119.577	3.45596	0.525735	-6.57357	4.91228e-11	4.71302e-09
Top2a	327.115	3.41586	0.336236	-10.1591	3.01729e-24	2.43781e-21
Nusap1	73.6539	3.41356	0.504357	-6.76815	1.30437e-11	1.39052e-09
Lgi2	2.81442	3.39562	0.901556	-3.7664	0.00016562	0.00299759
E2f8	33.6121	3.3454	0.77393	-4.32262	1.54188e-05	0.000405992
Anln	52.4214	3.32451	0.559879	-5.93789	2.88705e-09	1.87e-07
Knl1	86.9881	3.26894	0.488878	-6.68661	2.28403e-11	2.33747e-09
Cdc25c	20.8987	3.18867	0.829178	-3.84558	0.000120268	0.00230203
Fcna	19.2862	3.09896	0.839606	-3.69096	0.000223406	0.00385772
AF529169	5.41268	3.09023	0.887897	-3.4804	0.000500671	0.00742849
Apoa2	2.22215	3.07986	0.884361	-3.48258	0.000496603	0.00738696
Ccna2	87.4105	3.04635	0.435081	-7.0018	2.52693e-12	3.20586e-10
RP23-184M4.3	2.2691	3.02083	0.999576	-3.02211	0.00251023	0.0268346
Esco2	31.1164	2.97437	0.683173	-4.35375	1.33826e-05	0.000360413
Lockd	9.34102	2.9536	0.788592	-3.74541	0.000180099	0.00322226
Mfap3l	2.56812	2.91915	0.853448	-3.42042	0.000625243	0.00885433
Spag5	28.0901	2.86787	0.738822	-3.88168	0.000103736	0.00202602
Ccnb2	215.907	2.82966	0.382531	-7.39722	1.39064e-13	2.24713e-11
Prc1	55.4142	2.66177	0.346943	-7.67207	1.69237e-14	3.33071e-12
Aurka	69.439	2.65273	0.369107	-7.1869	6.62803e-13	9.59876e-11
A930004D18Rik	2.37949	2.65135	0.918321	-2.88717	0.00388725	0.0368581
Dlgap5	35.175	2.64325	0.518825	-5.0947	3.49299e-07	1.41854e-05
Gm13209	10.9535	2.63969	0.411577	-6.41361	1.4211e-10	1.29853e-08
Alox12	3.45227	2.61639	0.757811	-3.45256	0.000555299	0.00802673
Aurkb	83.1168	2.61528	0.417614	-6.26243	3.79017e-10	3.12811e-08
Tfec	26.1883	2.61357	0.45	-5.80795	6.32433e-09	3.76297e-07
Gm27008	11.0026	2.61317	0.459925	-5.68174	1.33333e-08	7.49743e-07
Kif20a	23.1773	2.61133	0.474118	-5.50776	3.6343e-08	1.86589e-06
Depdc1a	12.115	2.60406	0.800053	-3.25486	0.00113448	0.0144646
Bub1	53.7402	2.60084	0.742045	-3.50496	0.000456678	0.00687974
Baiap2l2	3.30869	2.57267	0.882409	-2.91551	0.0035511	0.0343281
Cenpe	118.487	2.56074	0.404494	-6.33071	2.44033e-10	2.1285e-08
Gm28875	4.06172	2.51908	0.886735	-2.84085	0.00449936	0.0409909
Lox	3.26067	2.5075	0.719317	-3.48594	0.000490416	0.00732844
Fam229b	2.98549	2.4699	0.814446	-3.03261	0.00242446	0.0261648
Phlda1	4.42779	2.45962	0.867841	-2.83419	0.00459425	0.041535
Fam83d	24.3322	2.45367	0.604042	-4.06209	4.86363e-05	0.00107893
Neil3	64.4576	2.45306	0.638935	-3.8393	0.000123385	0.00235583
Ifi202b	31.3552	2.44999	0.531711	-4.60775	4.07047e-06	0.000126421
Cenpf	126.504	2.42053	0.31638	-7.65071	1.9987e-14	3.8838e-12
Fam212b	22.1025	2.41738	0.577396	-4.1867	2.8304e-05	0.000685322
Hpse	25.7655	2.36791	0.856131	-2.76583	0.00567789	0.0482888
Thbs2	5.09288	2.34732	0.75215	-3.12081	0.00180355	0.0207388
Sgol2a	29.9786	2.34396	0.59499	-3.9395	8.16518e-05	0.00166018
Rrm2	177.067	2.34304	0.478969	-4.89183	9.99004e-07	3.63405e-05
Slc2a6	68.5421	2.32962	0.47865	-4.86707	1.13267e-06	4.07118e-05
A730011C13Rik	5.38913	2.28092	0.699836	-3.25922	0.00111717	0.0142676
Melk	30.0039	2.25953	0.595317	-3.79552	0.000147336	0.00272172
Plp1	8.26333	2.21876	0.775785	-2.86001	0.00423623	0.0393885
Spc24	61.6386	2.21665	0.534294	-4.14874	3.34313e-05	0.000789502
Cdca2	85.1439	2.21359	0.353329	-6.26497	3.72892e-10	3.11101e-08
Ackr3	14.4895	2.2051	0.366512	-6.01645	1.78282e-09	1.21636e-07
Stil	42.4163	2.18481	0.560304	-3.89933	9.6458e-05	0.0019057
Tpx2	96.7993	2.16687	0.398282	-5.44054	5.31186e-08	2.60999e-06
Cox6a2	7.61679	2.13162	0.504361	-4.22638	2.3748e-05	0.000586103
Mxd3	9.85468	2.11658	0.768465	-2.7543	0.00588177	0.0496377
Tnfrsf25	5.10962	2.11243	0.560348	-3.76985	0.000163344	0.00296045
Gm37967	3.47668	2.104	0.741519	-2.83742	0.00454792	0.0413189
Pde10a	4.42691	2.10161	0.69814	-3.01029	0.00260994	0.0275685
Kif18b	17.1239	2.0892	0.636614	-3.28173	0.00103171	0.0134333
Gm13562	4.49686	2.08492	0.675605	-3.086	0.0020287	0.0228166
Troap	27.2309	2.01878	0.72975	-2.7664	0.00566784	0.0482568
Cdc20	49.6054	2.01581	0.373971	-5.39029	7.03425e-08	3.37446e-06
Ccnf	47.427	2.00352	0.399553	-5.01441	5.31962e-07	2.06216e-05
Hmga2	2.43874	1.96299	0.703644	-2.78975	0.00527486	0.0459299
Trim59	43.0291	1.95312	0.396667	-4.92384	8.48641e-07	3.15435e-05
Cenpi	29.7974	1.95269	0.43239	-4.51603	6.30086e-06	0.000185651
Mycbpap	5.05496	1.93198	0.662891	-2.91448	0.00356286	0.0344201
Aspm	56.3782	1.93196	0.399887	-4.83127	1.35668e-06	4.73327e-05
Ildr2	12.5094	1.92883	0.403217	-4.7836	1.72183e-06	5.82197e-05
Mxra8	21.3795	1.9156	0.282616	-6.77812	1.21753e-11	1.31622e-09
Gm17137	7.29412	1.90712	0.53047	-3.59515	0.000324201	0.00524427
Ncapg	49.871	1.89906	0.496687	-3.82344	0.0001316	0.00247573
Angptl7	62.4085	1.89671	0.183843	-10.317	5.90509e-25	5.03605e-22
Cenph	35.8549	1.8944	0.582679	-3.25119	0.00114922	0.0146161
Nuf2	51.9246	1.85626	0.388012	-4.78401	1.71828e-06	5.82197e-05
Racgap1	123.111	1.84552	0.267616	-6.89616	5.34266e-12	6.40743e-10
Diaph3	29.991	1.84439	0.583641	-3.16015	0.00157688	0.0186492
Rpl36a-ps1	4.81316	1.8424	0.656117	-2.80804	0.00498439	0.0440447
Spc25	51.1842	1.83508	0.360713	-5.08739	3.63029e-07	1.46057e-05
Ddias	20.981	1.80974	0.511845	-3.53572	0.000406667	0.00628842
Cdca8	108.43	1.77262	0.29999	-5.90893	3.44339e-09	2.18125e-07
Cd244	11.2005	1.73472	0.327481	-5.29716	1.1762e-07	5.42217e-06
C330027C09Rik	39.9573	1.70739	0.352014	-4.85034	1.23252e-06	4.37974e-05
Reps2	18.4946	1.70547	0.522238	-3.2657	0.00109192	0.0140034
Gm11545	11.3208	1.68705	0.314269	-5.36816	7.95421e-08	3.78034e-06
Cdca3	104.301	1.6829	0.39389	-4.27252	1.93279e-05	0.000492044
Kif22	59.7659	1.68153	0.292725	-5.74439	9.22502e-09	5.30387e-07
Ect2	35.4574	1.679	0.328283	-5.1145	3.1458e-07	1.29467e-05
Neurl1b	5.99221	1.67198	0.528786	-3.16191	0.00156737	0.0185535
Cenpk	16.5053	1.63777	0.474081	-3.45463	0.000551044	0.00798026
Sgol1	27.3008	1.63265	0.500787	-3.26018	0.00111343	0.0142317
Kif2c	39.5496	1.6245	0.353877	-4.59057	4.42041e-06	0.00013626
Kcnj10	22.6102	1.61682	0.305897	-5.28551	1.25356e-07	5.71023e-06
Knstrn	54.4145	1.60936	0.411385	-3.91205	9.15141e-05	0.00182446
Snhg20	68.2614	1.60057	0.249219	-6.42234	1.34192e-10	1.23352e-08
Gm44122	18.0335	1.58301	0.360181	-4.39504	1.10753e-05	0.000308002
Ttk	24.5914	1.58081	0.439211	-3.5992	0.000319203	0.00516887
Gm42944	30.663	1.57305	0.259092	-6.07138	1.26816e-09	8.92586e-08
Dscc1	20.2295	1.56411	0.544534	-2.87238	0.00407387	0.0382262
Tmem8c	64.7224	1.54947	0.211888	-7.31267	2.61884e-13	3.94136e-11
Ckap2	43.8851	1.50431	0.43167	-3.48487	0.000492384	0.00733131
mt-Tp	8.50381	1.50193	0.476588	-3.15141	0.00162483	0.019084
Olfm4	12.8096	1.50001	0.346488	-4.32918	1.49667e-05	0.000396128
Lrguk	8.17947	1.48539	0.419407	-3.54163	0.000397662	0.00619118
Plscr1	13.2236	1.4734	0.378211	-3.8957	9.79138e-05	0.00192624
Mis18bp1	75.3325	1.46954	0.336579	-4.36609	1.26489e-05	0.000346091
Col6a3	40.1514	1.45304	0.283342	-5.12821	2.92514e-07	1.22021e-05
Slamf8	136.647	1.45267	0.235657	-6.16434	7.07787e-10	5.45991e-08
Ercc6l	20.6834	1.44244	0.506709	-2.84667	0.00441785	0.0404994
Sema6d	35.3372	1.41337	0.307054	-4.60301	4.16421e-06	0.000128881
Adcy8	10.5602	1.41264	0.487408	-2.89828	0.00375219	0.035875
Il12rb2	6.1186	1.39711	0.478643	-2.9189	0.00351272	0.0340478
Nmb	6.77931	1.395	0.435903	-3.20025	0.0013731	0.0167823
Anxa2	69.8328	1.38018	0.384741	-3.5873	0.000334114	0.00535385
9230114K14Rik	13.0699	1.37532	0.401374	-3.42652	0.000611364	0.00871406
Chad	15.0847	1.3686	0.381113	-3.59106	0.000329331	0.00529932
Ptger3	15.7465	1.36034	0.418238	-3.25254	0.00114377	0.0145589
Lrrc4	27.2618	1.35061	0.384721	-3.51064	0.000447037	0.00674717
Cdc7	35.3147	1.34748	0.270367	-4.98389	6.2317e-07	2.37967e-05
Sdk1	27.7141	1.34376	0.25662	-5.2364	1.6374e-07	7.31421e-06
2810417H13Rik	186.549	1.33753	0.369881	-3.61611	0.00029906	0.00489954
Actn1	42.0414	1.29817	0.152888	-8.49099	2.04877e-17	6.4185e-15
Gm5801	5.88211	1.29622	0.420022	-3.08607	0.0020282	0.0228166
9330136K24Rik	5.55423	1.2869	0.432699	-2.97413	0.00293816	0.0298502
Ncapd2	79.9786	1.26685	0.269061	-4.70841	2.49658e-06	8.18912e-05
Suv39h2	11.3964	1.25774	0.434522	-2.89453	0.00379728	0.0361996
Rxrg	17.2474	1.25266	0.340128	-3.68292	0.000230574	0.00396366
Plppr4	10.769	1.21491	0.401487	-3.02603	0.00247788	0.0265852
S1pr1	326.115	1.20642	0.10274	-11.7424	7.72168e-32	1.18536e-28
Zbtb33	10.3465	1.20636	0.333754	-3.61453	0.000300897	0.00491913
Olfr110	18.3519	1.19826	0.282162	-4.24672	2.1692e-05	0.000543221
Itgax	36.0764	1.19786	0.253712	-4.72133	2.34302e-06	7.71839e-05
Ccl24	39.8154	1.18215	0.321268	-3.67963	0.000233574	0.00400105
Cit	119.573	1.17598	0.261704	-4.49356	7.00407e-06	0.00020325
Gm9025	21.648	1.16804	0.325406	-3.58949	0.000331328	0.00532589
Gm20274	13.3671	1.16447	0.38547	-3.0209	0.00252026	0.0269231
Arhgap19	147.741	1.16063	0.152181	-7.62661	2.41008e-14	4.45748e-12
Cmas	122.834	1.13913	0.11232	-10.1418	3.60414e-24	2.76636e-21
Ctla2b	93.4111	1.12914	0.166303	-6.78964	1.12411e-11	1.25045e-09
Gm26909	8.37388	1.1283	0.371901	-3.03389	0.00241425	0.0260811
Plk1	59.0435	1.12636	0.344419	-3.2703	0.00107432	0.0138254
Mtus2	13.0285	1.12447	0.375142	-2.99745	0.00272251	0.0283344
Prr11	31.9504	1.10862	0.399963	-2.77181	0.00557455	0.0478072
Ckap2l	96.5618	1.10347	0.29594	-3.72871	0.000192461	0.00340996
Igsf8	171.468	1.10003	0.160881	-6.83755	8.05594e-12	9.29825e-10
Cdk1	164.923	1.09962	0.224428	-4.89966	9.60024e-07	3.51726e-05
Bub1b	71.8055	1.09393	0.336699	-3.24898	0.00115821	0.0146818
Tmem52	163.48	1.08243	0.178071	-6.07861	1.21231e-09	8.64229e-08
Hsd17b7	18.4885	1.07467	0.357465	-3.00637	0.00264385	0.0278366
Gm44545	97.6285	1.07318	0.221459	-4.84594	1.26012e-06	4.45717e-05
Coro2a	50.5875	1.05029	0.185382	-5.66553	1.46569e-08	8.03565e-07
Thrsp	197.645	1.03842	0.1267	-8.1959	2.48719e-16	6.36347e-14
Rad51ap1	43.1754	1.03496	0.351618	-2.94342	0.00324604	0.0320264
Npnt	245.355	1.02957	0.114985	-8.95393	3.43048e-19	1.42328e-16
RP24-286J21.7	257.232	1.02709	0.267559	-3.83873	0.000123672	0.00235836
Mcm5	107.294	1.02029	0.275293	-3.7062	0.00021039	0.00367011
Cst7	79.131	1.01894	0.175839	-5.79472	6.8434e-09	4.0405e-07
Fam26f	49.5969	1.01594	0.202348	-5.02077	5.14643e-07	2.00007e-05
Nedd9	18.2025	1.01134	0.367358	-2.753	0.00590512	0.049752
D630045J12Rik	22.2165	0.99629	0.263845	-3.77605	0.000159336	0.0029015
Cks1b	112.338	0.990765	0.220957	-4.48398	7.32642e-06	0.000212204
Abhd3	15.865	0.980798	0.299501	-3.27477	0.00105747	0.0136874
Prune2	843.614	0.964034	0.106698	-9.03512	1.63816e-19	7.18495e-17
Lyz2	1785.18	0.960349	0.145474	-6.60151	4.06991e-11	3.97944e-09
Tacc3	130.946	0.954895	0.188487	-5.06611	4.06037e-07	1.61479e-05
Ramp1	141.153	0.947597	0.160598	-5.90044	3.62543e-09	2.27159e-07
Gm37010	39.7933	0.934405	0.185845	-5.02787	4.95964e-07	1.93729e-05
Ndc80	53.0195	0.923436	0.33545	-2.75283	0.00590827	0.049752
1110006O24Rik	12.9116	0.919124	0.325839	-2.82079	0.00479058	0.0427947
PVRIG	17.4779	0.913097	0.305973	-2.98424	0.00284287	0.0291522
8030453O22Rik	17.9878	0.908343	0.302934	-2.99848	0.00271326	0.0282765
Cdkn1a	1170.87	0.905776	0.16078	-5.63364	1.76449e-08	9.63941e-07
Serpine2	2670.94	0.890827	0.0720123	-12.3705	3.77505e-35	7.24386e-32
Mir181a-2	10.3299	0.888992	0.32266	-2.7552	0.00586562	0.049535
Nme7	25.374	0.887423	0.256487	-3.45991	0.00054035	0.00788489
Cdc42ep3	16.384	0.885218	0.219262	-4.03726	5.40787e-05	0.00117921
1700025G04Rik	19.196	0.881377	0.293375	-3.00427	0.00266219	0.0279036
Tmem138	58.3937	0.878781	0.185221	-4.7445	2.09019e-06	6.9602e-05
Kcnma1	26.0899	0.875369	0.228777	-3.82629	0.000130089	0.00245541
Cryz	48.3984	0.870279	0.176235	-4.93818	7.88569e-07	2.94533e-05
Fgl2	44.7451	0.864283	0.211353	-4.08928	4.32717e-05	0.000973994
4732496C06Rik	30.0193	0.862997	0.231509	-3.7277	0.000193234	0.00341241
Kctd9	24.3546	0.857342	0.292666	-2.92942	0.00339598	0.0331627
Gm7901	14.2959	0.844189	0.29714	-2.84105	0.00449652	0.0409893
Slc43a3	98.6073	0.839496	0.246506	-3.40559	0.000660221	0.00924731
Gm37254	25.0443	0.836414	0.248006	-3.37256	0.000744737	0.0102258
Sesn2	53.2485	0.835034	0.234181	-3.56575	0.000362811	0.00572995
Stom	50.1537	0.832765	0.230685	-3.60996	0.000306244	0.00499444
Cd79b	166.996	0.821142	0.151614	-5.416	6.09479e-08	2.96888e-06
Hspa4l	35.8108	0.819833	0.223918	-3.66131	0.000250925	0.00424524
Ncapg2	64.4658	0.815123	0.293761	-2.77478	0.00552383	0.0475582
Gramd1b	85.7965	0.802921	0.178309	-4.50298	6.70071e-06	0.000195929
Slc39a12	37.7968	0.799287	0.20596	-3.88078	0.000104122	0.00203098
Gt(ROSA)26Sor	22.3883	0.784962	0.248807	-3.1549	0.00160551	0.0189005
Ifi27l2a	384.785	0.783632	0.227792	-3.44012	0.000581461	0.00835769
Zmat3	101.976	0.782117	0.185359	-4.21946	2.44884e-05	0.000603406
Fkbp14	49.7558	0.781072	0.201218	-3.88173	0.000103717	0.00202602
Lactb	137.547	0.779893	0.137424	-5.67508	1.38626e-08	7.73837e-07
Tspan18	139.582	0.779767	0.124591	-6.25861	3.88414e-10	3.18852e-08
Ctps	47.3281	0.77611	0.21838	-3.55394	0.0003795	0.00595676
Cc2d2a	19.2124	0.775534	0.279006	-2.77964	0.005442	0.0470216
Gstm5	31.7845	0.768496	0.258898	-2.96833	0.00299418	0.0302791
Zfp992	35.8312	0.768322	0.220434	-3.48549	0.000491236	0.00732844
Mterf4	33.2994	0.768032	0.202115	-3.79998	0.000144708	0.00268287
Pygl	53.1015	0.764391	0.203419	-3.75771	0.000171476	0.00307874
Sorl1	87.609	0.75819	0.156063	-4.85823	1.18438e-06	4.22822e-05
Dnajc12	20.8455	0.756642	0.248501	-3.04483	0.00232815	0.0254012
Gm11423	22.4989	0.755693	0.255424	-2.95859	0.00309055	0.0309883
Cd63-ps	126.667	0.755323	0.127941	-5.90369	3.55465e-09	2.23637e-07
Tk1	122.459	0.752566	0.22705	-3.31454	0.000917929	0.0122001
Rps15a-ps7	39.327	0.751691	0.2687	-2.79751	0.00514987	0.0450459
Psat1	252.288	0.751139	0.13762	-5.45805	4.81387e-08	2.39151e-06
Cks2	97.5743	0.750707	0.172008	-4.36437	1.27489e-05	0.000347001
Olfr111	34.5346	0.745777	0.186502	-3.99876	6.36743e-05	0.00134823
Hist1h3d	19.2412	0.74118	0.264017	-2.80731	0.00499565	0.044099
Tspan7	548.976	0.740989	0.0978308	-7.57418	3.61392e-14	6.52674e-12
Tnfrsf14	24.2931	0.739535	0.208046	-3.55467	0.000378448	0.00594632
Tmem97	106.771	0.730894	0.147473	-4.95613	7.19099e-07	2.71226e-05
Tmem44	140.617	0.72279	0.113476	-6.36956	1.89568e-10	1.69189e-08
9430053O09Rik	69.3246	0.718666	0.175564	-4.09347	4.24963e-05	0.000957946
Dnajc21	36.5293	0.715997	0.209017	-3.42554	0.000613572	0.00873742
RP23-128C4.4	48.3577	0.710888	0.156166	-4.55214	5.31036e-06	0.000158598
Ldhb	1997.42	0.708511	0.0630123	-11.244	2.47858e-29	2.71776e-26
Dut	54.5068	0.706029	0.249704	-2.82746	0.00469183	0.0422182
Cpq	92.5456	0.698326	0.144914	-4.81889	1.4436e-06	4.99116e-05
Arl5c	138.088	0.694058	0.188025	-3.69131	0.000223104	0.00385684
Stt3b	331.017	0.690944	0.131798	-5.24246	1.58447e-07	7.1329e-06
BC055324	20.3341	0.688055	0.248122	-2.77305	0.00555334	0.0477053
Msra	41.0274	0.68504	0.190711	-3.59203	0.000328117	0.00528533
Ranbp6	40.3689	0.685028	0.198222	-3.45586	0.000548544	0.00795156
Znf41-ps	22.1221	0.682803	0.239469	-2.85132	0.00435379	0.0401412
Mms22l	54.6385	0.681885	0.208525	-3.27004	0.00107534	0.0138254
Galc	178.048	0.680161	0.109645	-6.20328	5.52993e-10	4.42135e-08
Dse	107.937	0.674795	0.163114	-4.13695	3.51956e-05	0.000819861
Ndufa1	198.252	0.673947	0.114042	-5.90962	3.42906e-09	2.18125e-07
Kif20b	71.7465	0.671898	0.220286	-3.05011	0.00228757	0.0250295
Fcgr4	129.475	0.667644	0.168569	-3.96065	7.47462e-05	0.00154224
Elac2	57.0247	0.667077	0.20716	-3.2201	0.00128147	0.0159287
Cenpa	214.851	0.666768	0.227664	-2.92874	0.00340337	0.0331926
Cd63	996.432	0.665095	0.0765547	-8.68784	3.69394e-18	1.23273e-15
Ccl2	1142.09	0.663305	0.137145	-4.83653	1.32125e-06	4.63072e-05
mt-Nd5	5299.14	0.663029	0.05613	-11.8124	3.3684e-32	5.74537e-29
Fgf11	35.0625	0.661667	0.223709	-2.95771	0.00309932	0.0310339
Amotl1	48.0917	0.660458	0.189739	-3.48088	0.000499776	0.00742697
Ctsb	16247.4	0.657394	0.0572163	-11.4896	1.48765e-30	1.89886e-27
Hist1h2bg	106.865	0.6541	0.162884	-4.01574	5.92591e-05	0.00126697
Phactr1	44.9028	0.653793	0.209689	-3.11792	0.00182129	0.0209027
AK010878	28.0462	0.652619	0.215672	-3.02599	0.00247824	0.0265852
Serpinb6a	56.0595	0.648234	0.229614	-2.82315	0.00475545	0.0426407
Myo1e	75.2018	0.64751	0.16322	-3.96711	7.27503e-05	0.00150714
Nrp2	132.976	0.639219	0.146013	-4.37784	1.19864e-05	0.000331536
mt-Nd3	53.7986	0.637675	0.187036	-3.40937	0.000651121	0.00912817
Cacna1d	150.645	0.635441	0.10519	-6.04086	1.53291e-09	1.05999e-07
Ly9	70.7722	0.635098	0.148007	-4.291	1.77867e-05	0.000458128
Snapc1	42.1216	0.632858	0.202683	-3.12241	0.00179378	0.0206728
B4galnt1	184.58	0.632151	0.122928	-5.14243	2.71205e-07	1.14062e-05
Kcnj2	21.4184	0.631888	0.202401	-3.12197	0.00179646	0.0206728
Cyp2r1	32.261	0.631378	0.221124	-2.85532	0.00429935	0.0398317
Mpeg1	1807.3	0.629341	0.0850684	-7.39806	1.38186e-13	2.24713e-11
Hist1h2bc	199.948	0.627407	0.102852	-6.1001	1.06002e-09	7.76429e-08
Ssr4	759.403	0.623783	0.0684119	-9.11804	7.64921e-20	3.66947e-17
Atp1b3	994.077	0.62228	0.0628457	-9.90171	4.09211e-23	2.51272e-20
Sgcb	74.7052	0.621825	0.140165	-4.43638	9.14822e-06	0.000260546
Incenp	95.044	0.621134	0.224205	-2.77038	0.00559907	0.0479371
Hacd4	166.933	0.618201	0.110865	-5.57614	2.45908e-08	1.31531e-06
Abcb1b	70.3505	0.617957	0.158352	-3.90243	9.52332e-05	0.00188392
Mgmt	95.4141	0.615068	0.173742	-3.54013	0.000399937	0.006214
Adgre1	1732.95	0.613535	0.0622426	-9.85716	6.38291e-23	3.62904e-20
Mospd2	75.4533	0.613535	0.138291	-4.43656	9.14072e-06	0.000260546
Gpt2	36.6413	0.609575	0.209602	-2.90824	0.00363464	0.0349595
Csmd3	244.69	0.608685	0.125722	-4.84154	1.28839e-06	4.53624e-05
Bnip3	51.0388	0.60779	0.171719	-3.53945	0.000400965	0.00622367
Golt1b	596.929	0.607511	0.0950524	-6.39133	1.64447e-10	1.49374e-08
Wdyhv1	50.8602	0.607399	0.169594	-3.58149	0.000341641	0.00544038
Abca1	1517.89	0.606255	0.0811725	-7.46873	8.09715e-14	1.36593e-11
Glipr1	121.645	0.604731	0.147051	-4.11238	3.91595e-05	0.000895883
Ppp2cb	58.7387	0.604218	0.158132	-3.82098	0.000132922	0.00248641
Hexa	2679.2	0.600744	0.0523164	-11.4829	1.60805e-30	1.89886e-27
Ccl9	332.119	0.59999	0.130012	-4.61487	3.93341e-06	0.000122727
Ctsd	18674.8	0.598442	0.0793362	-7.54311	4.58904e-14	8.19143e-12
Cbx5	300.065	0.596897	0.113459	-5.26091	1.43346e-07	6.47209e-06
Cmtm8	85.4509	0.594315	0.186691	-3.18341	0.0014555	0.0174694
BC002059	47.7254	0.592147	0.176998	-3.34549	0.000821367	0.0111385
Hspb3	46.1733	0.590529	0.182007	-3.24454	0.00117642	0.0148758
2210013O21Rik	37.6277	0.590292	0.194393	-3.03659	0.0023927	0.0259561
Pld3	794.983	0.590194	0.0888556	-6.64218	3.09086e-11	3.08102e-09
Pla2g12a	41.3882	0.588473	0.199191	-2.95432	0.00313363	0.0312366
Cd34	650.145	0.588397	0.0963238	-6.10853	1.00551e-09	7.49302e-08
Slc40a1	713.972	0.586979	0.0833838	-7.03949	1.92952e-12	2.53162e-10
Slc12a2	378.455	0.585538	0.100956	-5.79991	6.63509e-09	3.93263e-07
Gm7335	26.0435	0.584548	0.182348	-3.20567	0.00134746	0.0165479
Rnaseh2b	63.4703	0.583747	0.181797	-3.21097	0.00132286	0.016311
Zfp329	68.8515	0.583356	0.149826	-3.89356	9.87842e-05	0.00193742
Nmrk1	30.7463	0.583311	0.211937	-2.75228	0.00591824	0.0497813
Gm2a	1997.96	0.583158	0.0859191	-6.78729	1.14261e-11	1.25287e-09
Plpp1	174.834	0.583148	0.105304	-5.53775	3.0639e-08	1.58899e-06
Lipa	558.301	0.582425	0.0762917	-7.63418	2.27256e-14	4.25439e-12
Itm2b	14853.8	0.582098	0.0575689	-10.1113	4.92188e-24	3.5979e-21
Msmo1	136.523	0.581741	0.123896	-4.69538	2.66106e-06	8.65465e-05
Nudt19	65.2711	0.581145	0.13872	-4.18934	2.79762e-05	0.000679531
Phf10	39.1209	0.58032	0.208495	-2.78337	0.00537967	0.0465961
Tmem100	234.129	0.577185	0.119717	-4.82126	1.42652e-06	4.94322e-05
Klhl23	61.7304	0.573886	0.173322	-3.3111	0.000929295	0.0123298
Bbs9	117.015	0.567972	0.110921	-5.12049	3.04735e-07	1.26287e-05
Kras	185.736	0.567871	0.117716	-4.8241	1.4064e-06	4.88455e-05
Rtp4	112.788	0.564195	0.196247	-2.87493	0.00404121	0.0379429
Lhfpl2	439.334	0.5623	0.0984902	-5.7092	1.13509e-08	6.45363e-07
Arhgap31	199.127	0.560305	0.150443	-3.72436	0.000195808	0.00344312
Pon3	699.669	0.559148	0.0838817	-6.66591	2.63026e-11	2.65639e-09
Crybb1	1218.18	0.558576	0.0952166	-5.86637	4.45446e-09	2.73522e-07
Cadm1	583.033	0.556124	0.0558992	-9.94868	2.55548e-23	1.70562e-20
Gm37063	80.4288	0.555636	0.183488	-3.02819	0.00246026	0.0264982
1110008F13Rik	92.7504	0.554835	0.183276	-3.02731	0.00246737	0.0265243
Cdk5r1	94.5295	0.552985	0.112044	-4.93542	7.99778e-07	2.97995e-05
Pqlc2	225.383	0.552177	0.101167	-5.45806	4.81353e-08	2.39151e-06
Tmem237	52.5729	0.550595	0.187039	-2.94374	0.00324273	0.0320264
Zdhhc12	75.8808	0.550206	0.177353	-3.10233	0.00192005	0.0218655
Sparc	8622.75	0.549849	0.0428651	-12.8274	1.15136e-37	2.52492e-34
Agpat5	144.659	0.549101	0.112373	-4.88644	1.02676e-06	3.7262e-05
Rnf150	49.5443	0.548775	0.180534	-3.03974	0.00236784	0.0258158
Gm15928	153.832	0.547032	0.154057	-3.55085	0.00038399	0.00601134
Kpna2	267.924	0.546847	0.120536	-4.53679	5.71157e-06	0.000168937
Adora3	265.228	0.540281	0.0816937	-6.6135	3.7533e-11	3.71722e-09
Tmem144	419.276	0.539269	0.0777681	-6.93432	4.08174e-12	5.01271e-10
Soat1	431.573	0.537945	0.0789891	-6.81036	9.73523e-12	1.11526e-09
Rab32	481.821	0.536868	0.0869537	-6.17418	6.65072e-10	5.15632e-08
Ppm1l	71.4488	0.536782	0.154978	-3.46359	0.000533011	0.00780005
Ece2	58.5358	0.536224	0.177087	-3.02804	0.00246149	0.0264982
Pgp	149.034	0.534899	0.14856	-3.60055	0.000317544	0.00514744
Cst3	60999.3	0.533967	0.0818716	-6.52201	6.93715e-11	6.53326e-09
Mak16	51.4072	0.532904	0.186793	-2.8529	0.00433216	0.0400139
P4ha1	716.507	0.532795	0.0682087	-7.81124	5.66278e-15	1.17472e-12
B4galt4	271.486	0.532611	0.144287	-3.69134	0.000223075	0.00385684
Gpr160	294.654	0.532345	0.100459	-5.29913	1.16354e-07	5.37999e-06
Sertad3	42.7994	0.531475	0.182425	-2.91338	0.00357534	0.0345189
Tti2	39.3573	0.530101	0.177619	-2.98448	0.00284057	0.0291481
Evi2a	813.817	0.528783	0.0630211	-8.39057	4.83774e-17	1.40121e-14
Gpr165	186.292	0.528538	0.153815	-3.4362	0.000589932	0.00845569
Crls1	44.672	0.526892	0.189946	-2.7739	0.0055388	0.0476337
mt-Nd1	12469	0.526512	0.0650278	-8.09673	5.64577e-16	1.33336e-13
Mpi	560.134	0.526103	0.0854966	-6.1535	7.57929e-10	5.79369e-08
Cdk2ap1	109.648	0.525882	0.130574	-4.02746	5.63835e-05	0.00121565
Cd48	321.685	0.525091	0.0802129	-6.54622	5.90121e-11	5.62667e-09
Slc16a10	132.431	0.5246	0.121469	-4.3188	1.56882e-05	0.000410972
mt-Nd6	846.293	0.524325	0.101783	-5.15141	2.58539e-07	1.09034e-05
Creg1	1199.71	0.523343	0.0497946	-10.51	7.76551e-26	7.01225e-23
Laptm4b	171.801	0.520495	0.147748	-3.52286	0.00042691	0.00654041
Lgals3bp	986.921	0.520406	0.10524	-4.94497	7.61573e-07	2.85144e-05
Prdx4	248.251	0.520087	0.109099	-4.76711	1.86891e-06	6.2641e-05
Slc45a4	141.037	0.519785	0.108389	-4.79554	1.62239e-06	5.53727e-05
Lpgat1	169.78	0.518657	0.119445	-4.34222	1.41051e-05	0.000376568
Man2b1	2930.94	0.518317	0.0706358	-7.33789	2.16995e-13	3.39907e-11
Sdf2l1	367.019	0.517026	0.0847603	-6.09986	1.06162e-09	7.76429e-08
Cpped1	58.8943	0.516849	0.186798	-2.76689	0.00565943	0.0482387
Gas2l3	98.3162	0.516296	0.186765	-2.76442	0.00570241	0.0484437
Selenoh	186.649	0.515078	0.146729	-3.5104	0.000447438	0.00674717
Oxct1	583.002	0.512755	0.0587979	-8.72063	2.7665e-18	9.87641e-16
2610528A11Rik	51.2674	0.510961	0.176272	-2.89871	0.00374703	0.035875
Hras	78.6302	0.510793	0.16135	-3.16574	0.00154689	0.018351
Pgk1	254.132	0.510515	0.0925526	-5.51594	3.46914e-08	1.7906e-06
C2cd2	50.5954	0.508953	0.171041	-2.97563	0.00292389	0.0297841
Mfsd11	329.006	0.50794	0.0746138	-6.80759	9.92472e-12	1.12855e-09
Rnmt	208.382	0.50695	0.098115	-5.1669	2.38014e-07	1.01776e-05
mt-Rnr2	25220	0.50608	0.0906063	-5.58548	2.33049e-08	1.25089e-06
Grn	6686.64	0.504616	0.0616938	-8.17935	2.85376e-16	7.18166e-14
Tmx2	267.918	0.504306	0.0889835	-5.6674	1.44978e-08	7.97693e-07
Bpnt1	70.6345	0.504153	0.138233	-3.64713	0.00026519	0.00442974
Slc31a1	264.655	0.503009	0.0982401	-5.1202	3.05208e-07	1.26287e-05
Htt	177.3	0.502008	0.124309	-4.03838	5.38217e-05	0.00117527
Chek2	86.2519	0.501692	0.143476	-3.4967	0.000471052	0.00708141
Ms4a6d	490.369	0.499804	0.0955788	-5.22924	1.70212e-07	7.55179e-06
Pikfyve	140.423	0.498139	0.129979	-3.83245	0.000126872	0.00241339
Tmem50b	482.877	0.497404	0.0788049	-6.31185	2.75726e-10	2.36462e-08
Abcg1	2020.32	0.497041	0.0788254	-6.3056	2.87087e-10	2.44838e-08
Tbccd1	94.708	0.496552	0.140706	-3.52901	0.000417115	0.00641597
Cdh23	125.684	0.496394	0.119347	-4.15926	3.19287e-05	0.000758727
Cd81	9593.79	0.496239	0.0846085	-5.86512	4.48798e-09	2.74482e-07
Fat3	55.7736	0.495583	0.175596	-2.82228	0.00476829	0.042681
Ctss	18481.3	0.495381	0.0664554	-7.45434	9.03192e-14	1.49085e-11
Kcnk13	267.216	0.492367	0.0961869	-5.11886	3.07389e-07	1.26848e-05
Scn1b	116.804	0.491519	0.146653	-3.35159	0.000803499	0.0109349
Gba	622.919	0.490669	0.0612974	-8.00473	1.19726e-15	2.6256e-13
Gm26740	103.012	0.48993	0.159753	-3.0668	0.00216362	0.0238885
Ly6e	5816.11	0.489518	0.0633538	-7.72674	1.10332e-14	2.22856e-12
Fcrls	11215.8	0.488861	0.0541858	-9.02195	1.84767e-19	7.87877e-17
Itgam.1	518.045	0.486806	0.0890935	-5.46399	4.65549e-08	2.3279e-06
Aldoa	1103.7	0.485914	0.0717243	-6.77475	1.24622e-11	1.33781e-09
mt-Nd4	3423.42	0.484922	0.0689323	-7.03475	1.99614e-12	2.59684e-10
Npc2	2541.78	0.482916	0.0548118	-8.81044	1.24651e-18	4.7838e-16
Zbtb18	126.947	0.482294	0.127575	-3.78047	0.000156532	0.00286403
C2cd2l	83.6586	0.482199	0.152504	-3.16187	0.00156758	0.0185535
Vps8	106.669	0.481665	0.122575	-3.92954	8.51068e-05	0.00171679
Drosha	63.2055	0.481032	0.162928	-2.95242	0.00315296	0.0313682
Hif1a	284.823	0.480375	0.094023	-5.10912	3.23667e-07	1.32144e-05
Rap2b	148.485	0.478261	0.139035	-3.43986	0.000582006	0.0083577
Gm15487	185.684	0.478073	0.104562	-4.57214	4.82774e-06	0.000145601
Natd1	78.305	0.477557	0.154312	-3.09475	0.00196978	0.022283
Slirp	92.4283	0.475493	0.148574	-3.20037	0.0013725	0.0167823
Ola1	101.997	0.47463	0.154056	-3.0809	0.00206376	0.0230456
Scarb2	607.555	0.474555	0.0649623	-7.30508	2.77099e-13	4.09014e-11
Fam69a	54.791	0.473684	0.167932	-2.82068	0.00479213	0.0427947
Kifap3	90.6803	0.47174	0.11488	-4.10636	4.01942e-05	0.000912753
Bsg	1547.77	0.471718	0.0566103	-8.33272	7.90079e-17	2.1658e-14
Taf10	75.1304	0.471333	0.169892	-2.77432	0.00553178	0.0475999
Aimp1	115.425	0.469614	0.133522	-3.51713	0.000436245	0.00665025
Cacybp	170.788	0.468197	0.1116	-4.19533	2.72471e-05	0.000662869
5430427O19Rik	86.5229	0.466913	0.139257	-3.35287	0.000799769	0.0108937
Dcaf10	64.0946	0.466542	0.145729	-3.20144	0.00136741	0.016742
Timp2	1051.27	0.465473	0.0636769	-7.30991	2.67316e-13	3.98405e-11
Rb1	103.233	0.463605	0.153167	-3.0268	0.00247155	0.0265506
Tyrobp	4845.48	0.463096	0.0742614	-6.23603	4.48818e-10	3.62621e-08
Ubxn8	78.5878	0.461802	0.121489	-3.8012	0.000143999	0.00267618
Kdelr2	856.611	0.460953	0.0750106	-6.14517	7.98803e-10	6.07051e-08
Mtmr4	124.847	0.460819	0.129203	-3.56663	0.000361597	0.00572846
Entpd7	137.942	0.460538	0.103637	-4.44375	8.84031e-06	0.000254134
Dnajb11	386.764	0.460112	0.0765159	-6.01329	1.81797e-09	1.23485e-07
Dpy19l4	218.348	0.459735	0.097321	-4.7239	2.31363e-06	7.63795e-05
Mylip	745.136	0.459283	0.0653925	-7.02348	2.16404e-12	2.79161e-10
Tmem199	157.889	0.458816	0.115064	-3.9875	6.67741e-05	0.00140034
Atp6v1c1	364.736	0.458411	0.0787671	-5.81983	5.89079e-09	3.53241e-07
Slc9a9	520.447	0.456538	0.0781173	-5.84426	5.08827e-09	3.09961e-07
Smc2	177.99	0.456047	0.153435	-2.97225	0.00295624	0.0299546
Cpox	51.8316	0.455265	0.158065	-2.88024	0.00397371	0.0375156
Commd6	116.33	0.454755	0.122635	-3.70819	0.000208747	0.00364813
Phgdh	789.169	0.454306	0.0990387	-4.58716	4.4932e-06	0.000137675
Sys1	134.681	0.454173	0.128412	-3.53684	0.000404946	0.00627278
Glb1	226.506	0.453455	0.102125	-4.4402	8.98767e-06	0.000257406
Tmem19	129.693	0.452515	0.103434	-4.37493	1.21473e-05	0.000334182
Hsph1	77.6277	0.452204	0.159519	-2.8348	0.0045855	0.0415047
Traf3	73.109	0.452177	0.152903	-2.95729	0.00310359	0.0310379
Alg6	48.5976	0.451995	0.152971	-2.95478	0.00312891	0.0312257
Slc18b1	71.0104	0.450784	0.150011	-3.005	0.00265579	0.0279036
Dpy19l1	376.63	0.448964	0.0780061	-5.7555	8.63859e-09	5.04224e-07
Eprs	394.109	0.448826	0.0724836	-6.19211	5.93659e-10	4.69756e-08
Fkbp2	284.488	0.447796	0.104531	-4.28385	1.83686e-05	0.000471533
Ppib	189.145	0.447748	0.0905065	-4.94714	7.53137e-07	2.82799e-05
Eif2ak3	67.5539	0.44679	0.14091	-3.17076	0.00152043	0.0181071
Bhlhe41	2027.05	0.446587	0.0802271	-5.56654	2.59843e-08	1.37074e-06
mt-Rnr1	1951.28	0.4461	0.138214	-3.2276	0.00124835	0.0156197
B2m	8827.47	0.445755	0.0714409	-6.2395	4.38981e-10	3.58447e-08
Cryba4	462.294	0.445351	0.0866281	-5.14095	2.73355e-07	1.14652e-05
Prorsd1	64.1518	0.445108	0.143634	-3.0989	0.0019424	0.0220382
Myo5a	161.817	0.444873	0.144854	-3.07119	0.00213209	0.0236439
Cpd	407.901	0.444414	0.101547	-4.37642	1.20643e-05	0.000332661
Ginm1	109.88	0.443257	0.130626	-3.39334	0.00069045	0.00960934
Nup205	95.9687	0.442876	0.157882	-2.80511	0.00502999	0.0443003
mt-Co1	14683.6	0.44265	0.085903	-5.15291	2.56481e-07	1.08464e-05
Crebrf	147.219	0.441569	0.114971	-3.84069	0.000122687	0.00234542
Lap3	407.721	0.43808	0.0721522	-6.07162	1.26627e-09	8.92586e-08
Arl6ip5	153.501	0.437992	0.113747	-3.85059	0.000117835	0.00226635
Zfc3h1	196.655	0.43788	0.114441	-3.82626	0.000130104	0.00245541
Slc35e3	84.8859	0.437301	0.1276	-3.42712	0.00061003	0.00870313
Cd86	952.738	0.437167	0.056536	-7.73254	1.05419e-14	2.15772e-12
Edem3	65.7824	0.436908	0.147345	-2.9652	0.00302489	0.0305494
Krtcap2	305.285	0.436673	0.0970377	-4.50003	6.79438e-06	0.00019829
Bmt2	61.8115	0.436477	0.15851	-2.75363	0.00589376	0.0497116
Cask	156.408	0.436328	0.119347	-3.65595	0.00025623	0.0043082
Psap	3199.33	0.435255	0.0608202	-7.15642	8.28109e-13	1.17706e-10
H2-Oa	64.9648	0.4351	0.157792	-2.75743	0.00582583	0.0493011
Twf1	656.468	0.43494	0.0888075	-4.89756	9.70354e-07	3.54664e-05
Dpp7	183.398	0.433342	0.117859	-3.67679	0.000236191	0.0040331
Tspan3	538.864	0.432287	0.075137	-5.75331	8.75103e-09	5.08852e-07
Idh1	186.148	0.431925	0.106428	-4.05837	4.94163e-05	0.0010915
Igsf6	245.856	0.431883	0.0949301	-4.54949	5.3777e-06	0.000160297
C1qb	20711.4	0.431117	0.0697844	-6.17783	6.49872e-10	5.06405e-08
Chst1	131.299	0.430263	0.11715	-3.67273	0.000239969	0.00408399
Znrf3	127.937	0.429482	0.114848	-3.73956	0.000184343	0.0032867
Higd1a	111.407	0.429166	0.123392	-3.47807	0.00050503	0.00748332
Bet1	86.607	0.428326	0.125939	-3.40106	0.000671262	0.00936777
Abhd2	138.673	0.428263	0.109147	-3.92373	8.7189e-05	0.00175418
Atraid	400.782	0.427573	0.0827091	-5.1696	2.34594e-07	1.00875e-05
Tmem256	184.442	0.427477	0.137413	-3.1109	0.00186519	0.0213436
Rnf126	85.1388	0.427329	0.145949	-2.92794	0.00341213	0.0332357
Lag3	997.843	0.4271	0.142577	-2.99558	0.00273928	0.0284318
Cd68	3995.17	0.425978	0.0794598	-5.36092	8.2799e-08	3.9228e-06
Zdhhc6	153.668	0.425053	0.114881	-3.69993	0.000215661	0.00374503
Lats1	83.4729	0.425046	0.115335	-3.68533	0.000228409	0.00393406
Ncaph	154.611	0.424262	0.114608	-3.70185	0.000214035	0.00372329
Siae	135.97	0.424228	0.101966	-4.1605	3.17556e-05	0.000755782
Epb41l3	105.735	0.42378	0.141123	-3.00291	0.00267416	0.0279639
Ebpl	78.215	0.42275	0.146191	-2.89177	0.00383078	0.0364125
Arl1	288.473	0.422514	0.0819054	-5.15856	2.48857e-07	1.05531e-05
Mmgt1	122.841	0.421803	0.147798	-2.85391	0.00431849	0.0399597
Osbpl1a	109.933	0.42138	0.120545	-3.49564	0.000472932	0.00709675
Lamp1	2880.59	0.42108	0.0516674	-8.14982	3.64473e-16	9.02424e-14
Syngr1	1452.4	0.420849	0.0690162	-6.09783	1.0752e-09	7.82248e-08
AU020206	441.055	0.42034	0.100686	-4.17475	2.98312e-05	0.0007133
C1galt1c1	109.248	0.418838	0.128024	-3.27155	0.0010696	0.0137981
Thyn1	84.7514	0.418812	0.136011	-3.07926	0.00207514	0.0231508
Erlec1	93.1341	0.418756	0.141105	-2.96769	0.00300042	0.0303222
Ppm1h	1156.05	0.418253	0.0754896	-5.54053	3.01559e-08	1.56923e-06
Pycard	453.723	0.418084	0.0736902	-5.67354	1.39879e-08	7.78003e-07
Cfap97	72.5138	0.417905	0.138454	-3.01837	0.00254142	0.027055
Rps27l	317.835	0.416979	0.114816	-3.63172	0.000281536	0.0046622
Nlk	95.692	0.416922	0.118319	-3.5237	0.000425569	0.00652638
Tfdp1	146.486	0.41661	0.138433	-3.00948	0.00261697	0.0275914
Wwp1	126.063	0.41647	0.141212	-2.94926	0.00318533	0.0316082
Cd180	434.951	0.416367	0.0832759	-4.99985	5.73762e-07	2.20195e-05
Polr2d	95.9644	0.416338	0.129152	-3.22363	0.00126579	0.0158234
Cers6	111.867	0.41606	0.139847	-2.9751	0.0029289	0.0298046
Sec63	127.215	0.415555	0.115385	-3.60146	0.000316436	0.0051349
Nectin2	139.528	0.414973	0.138566	-2.99477	0.00274651	0.0284684
Txndc15	329.665	0.414191	0.0777689	-5.32592	1.00444e-07	4.68666e-06
Nudt5	143.634	0.412652	0.11444	-3.60584	0.000311141	0.00506503
Rap2c	132.524	0.411244	0.139952	-2.93848	0.0032983	0.0324773
Mettl9	119.672	0.411187	0.116643	-3.52518	0.000423198	0.00649651
Cisd1	109.142	0.411082	0.129381	-3.1773	0.00148652	0.0178
Plrg1	94.4733	0.409771	0.13861	-2.95628	0.0031137	0.0311188
Mrps11	90.8458	0.409234	0.146642	-2.79071	0.00525931	0.0458465
Nucb2	79.1381	0.408389	0.137823	-2.96315	0.00304513	0.0307026
Zfp207	565.115	0.408217	0.0579012	-7.05023	1.78629e-12	2.3639e-10
Spcs1	428.512	0.408114	0.0936984	-4.35562	1.32693e-05	0.000358623
Mkks	64.431	0.407879	0.142855	-2.85519	0.00430109	0.0398317
Nuak1	199.923	0.407814	0.0988802	-4.12432	3.71827e-05	0.000855759
Atp8a1	723.964	0.40771	0.0599111	-6.80525	1.00875e-11	1.13862e-09
Yeats4	120.813	0.406993	0.134781	-3.01966	0.00253058	0.0269771
Mif	435.115	0.406943	0.113619	-3.58166	0.000341422	0.00544038
Cgrrf1	148.353	0.406446	0.102566	-3.96278	7.40819e-05	0.00153059
Tgfa	237.206	0.404831	0.0878646	-4.60744	4.07649e-06	0.000126421
Cxcl16	245.714	0.404007	0.114089	-3.54115	0.000398391	0.00619625
Ggh	210.433	0.403839	0.10891	-3.70801	0.000208892	0.00364813
Btaf1	144.982	0.403245	0.114634	-3.51768	0.000435335	0.00665025
AI413582	208.58	0.401936	0.141234	-2.84589	0.00442877	0.0405403
Slc35b1	306.416	0.401563	0.0834272	-4.81333	1.48434e-06	5.09756e-05
1700020I14Rik	156.845	0.401075	0.102581	-3.90985	9.23532e-05	0.00183642
Gm10269	197.192	0.400921	0.136766	-2.93144	0.00337391	0.0330101
Cd9	2262.81	0.399801	0.0589468	-6.7824	1.18199e-11	1.28686e-09
Ufsp2	342.612	0.399771	0.0743325	-5.37814	7.52595e-08	3.58792e-06
Tmem68	177.64	0.3979	0.103996	-3.82611	0.000130183	0.00245541
Derl2	409.842	0.397374	0.0799147	-4.97248	6.61019e-07	2.51794e-05
1810037I17Rik	122.579	0.397322	0.125414	-3.16809	0.00153445	0.0182458
Mrpl32	84.2855	0.397061	0.1322	-3.00349	0.00266899	0.0279289
Gm44884	110.697	0.396997	0.139464	-2.84659	0.00441902	0.0404994
Man1c1	387.901	0.39662	0.0615081	-6.44825	1.1315e-10	1.05271e-08
1600012H06Rik	117.149	0.396096	0.115178	-3.43897	0.000583923	0.00837739
Ly96	153.911	0.393519	0.0821208	-4.79196	1.65164e-06	5.6218e-05
Pitpnc1	555.129	0.392779	0.0656157	-5.98606	2.14986e-09	1.42868e-07
Srpk2	267.221	0.392776	0.0800996	-4.90359	9.41001e-07	3.4641e-05
Tmem242	103.69	0.391415	0.1403	-2.78985	0.00527317	0.0459299
Cltc	1612.85	0.390921	0.0521177	-7.50074	6.34598e-14	1.10701e-11
Pepd	314.985	0.389678	0.091393	-4.26376	2.01014e-05	0.000507526
Sdf2	239.392	0.389487	0.110218	-3.5338	0.00040963	0.00631823
Rhoq	156.257	0.386541	0.11461	-3.37265	0.000744477	0.0102258
Pld4	4166.81	0.386355	0.0442731	-8.72662	2.62395e-18	9.59055e-16
St6gal1	120.382	0.385308	0.124905	-3.08481	0.00203684	0.0228618
mt-Nd2	1003.73	0.384961	0.128921	-2.98603	0.00282627	0.0290597
Ptpra	355.768	0.384646	0.0690967	-5.56678	2.59488e-08	1.37074e-06
Npl	225.561	0.383889	0.100204	-3.83109	0.000127575	0.00242377
Rnf128	179.808	0.383639	0.1051	-3.65024	0.000261996	0.00439073
Rnaset2b	405.194	0.383127	0.0990851	-3.86665	0.000110343	0.00213873
Gm44250	107.712	0.382284	0.115101	-3.32128	0.000896062	0.0119651
Atp2a2	406.976	0.382161	0.0901274	-4.24023	2.23292e-05	0.000556455
Itgb2	1146.01	0.381833	0.0598929	-6.37526	1.8265e-10	1.63968e-08
Dzip3	79.9149	0.380679	0.136375	-2.79141	0.00524792	0.0457732
Manf	325.087	0.380527	0.0929427	-4.09421	4.23604e-05	0.000956287
Usp1	102.113	0.378548	0.133947	-2.8261	0.00471183	0.0423734
Atxn1	177.039	0.378281	0.103822	-3.64355	0.000268899	0.00447709
Dtnbp1	145.553	0.377744	0.109263	-3.45721	0.000545792	0.00792664
Tmem39a	79.0464	0.377708	0.134861	-2.80072	0.0050988	0.0447012
Ssr1	1443.36	0.377634	0.0845089	-4.46858	7.87412e-06	0.000227638
Ppp2r5a	275.352	0.37753	0.0929777	-4.06044	4.89809e-05	0.001085
Gusb	1251.15	0.377517	0.0605968	-6.22998	4.66492e-10	3.74928e-08
Ralgapb	88.9103	0.376992	0.130206	-2.89536	0.0037873	0.0361335
2010107E04Rik	311.453	0.376793	0.0959497	-3.92698	8.60182e-05	0.00173289
Tmem60	137.016	0.375883	0.109973	-3.41797	0.000630901	0.00890981
Ift20	86.5238	0.372974	0.126685	-2.94411	0.00323886	0.0320152
Dmxl1	156.451	0.372794	0.101831	-3.66089	0.000251338	0.00424524
Gna12	495.701	0.372617	0.0870752	-4.27926	1.87517e-05	0.000479763
2510009E07Rik	196.379	0.372575	0.0954317	-3.9041	9.45759e-05	0.00187334
C1qc	21006.3	0.372451	0.0773885	-4.81275	1.4887e-06	5.10114e-05
Cln5	325.251	0.371404	0.0825792	-4.49755	6.87419e-06	0.000199859
Tmed3	450.827	0.371398	0.0754858	-4.9201	8.6501e-07	3.20459e-05
Tmf1	232.93	0.371244	0.0968442	-3.83342	0.000126374	0.00240691
Elof1	147.209	0.370871	0.116287	-3.18928	0.00142629	0.017213
Mphosph8	75.2084	0.370638	0.130645	-2.83698	0.0045542	0.0413189
Acot13	116.989	0.370047	0.125066	-2.95881	0.00308832	0.0309862
Ugt1a7c	102.237	0.369581	0.124173	-2.97634	0.00291708	0.0297542
Marf1	308.052	0.368699	0.0963647	-3.82608	0.0001302	0.00245541
Ebp	177.891	0.36856	0.101952	-3.61505	0.000300287	0.0049144
H2afv	218.624	0.368253	0.117021	-3.1469	0.0016501	0.0192875
Ubr5	208.747	0.368112	0.0945469	-3.89343	9.88353e-05	0.00193742
Ptdss1	156.666	0.36756	0.109265	-3.36393	0.000768403	0.0105225
Fads1	373.262	0.366812	0.0724019	-5.06634	4.05546e-07	1.61479e-05
Zranb2	166.446	0.366584	0.101983	-3.59457	0.000324932	0.00525056
Pnrc2	277.201	0.365799	0.0763567	-4.79066	1.6623e-06	5.64555e-05
Glmp	864.944	0.365713	0.0747558	-4.8921	9.97654e-07	3.63405e-05
Pgam1	202.365	0.365555	0.107469	-3.40149	0.000670206	0.00936544
Zdhhc13	145.221	0.365104	0.105917	-3.44707	0.000566712	0.00816097
Tpcn1	110.653	0.36503	0.118877	-3.07065	0.00213592	0.023657
Tm9sf3	673.276	0.364728	0.0765231	-4.76625	1.87682e-06	6.26973e-05
Lpp	243.194	0.364725	0.0921746	-3.95689	7.59314e-05	0.0015646
Ccr6	329.598	0.364585	0.0926771	-3.93392	8.35699e-05	0.00169023
Wapl	309.545	0.364477	0.0932148	-3.91008	9.22644e-05	0.00183642
Tmem208	249.137	0.364175	0.0912709	-3.99005	6.60589e-05	0.00138724
Ctnnb1	276.572	0.360794	0.0786484	-4.58743	4.48731e-06	0.000137675
Cux1	577.911	0.360315	0.0575315	-6.26293	3.77816e-10	3.12811e-08
Clptm1l	415.481	0.360219	0.0680521	-5.29329	1.20135e-07	5.50503e-06
Ctsa	3804.62	0.359737	0.0519009	-6.93122	4.17215e-12	5.04304e-10
Atp6ap2	700.146	0.358372	0.0703924	-5.09106	3.5607e-07	1.43843e-05
Gm10177	86.0685	0.358245	0.127973	-2.79938	0.00512004	0.0448617
Inpp1	68.2376	0.358009	0.125259	-2.85814	0.00426128	0.0395495
Pyroxd2	145.267	0.357693	0.12014	-2.97729	0.00290805	0.0297016
A430005L14Rik	106.79	0.35637	0.128329	-2.77701	0.00548612	0.0473131
Isca1	153.798	0.356286	0.104452	-3.411	0.000647248	0.00908218
Sppl3	216.728	0.355926	0.0862731	-4.12557	3.69816e-05	0.00085369
Atp13a3	175.931	0.35563	0.113064	-3.14539	0.00165863	0.0193478
Apmap	138.349	0.355335	0.112589	-3.15603	0.00159934	0.0188568
Ctsh	1474.92	0.355309	0.0595458	-5.967	2.41657e-09	1.59214e-07
Sec11a	333.495	0.355289	0.0920082	-3.86149	0.000112698	0.00218163
Hsd17b10	107.384	0.355064	0.12603	-2.81729	0.00484305	0.0431123
Kpna3	196.135	0.354933	0.0885274	-4.0093	6.08979e-05	0.0012948
Atp6v1d	367.497	0.353825	0.0772957	-4.57755	4.70451e-06	0.000143008
Elovl1	475.093	0.353118	0.0855918	-4.1256	3.69772e-05	0.00085369
Mgat5	391.457	0.352535	0.0888294	-3.96868	7.22722e-05	0.00150129
Commd3	302.85	0.352456	0.0893078	-3.94653	7.92922e-05	0.00162947
Cox6a1	653.333	0.351704	0.102967	-3.41569	0.000636212	0.00896009
Cyb5r3	161.284	0.351023	0.116327	-3.01755	0.00254827	0.0271091
Txndc12	189.072	0.350565	0.102369	-3.42452	0.000615886	0.00874974
Cln8	384.079	0.35044	0.0770529	-4.54804	5.41485e-06	0.000161092
Ecscr	686.604	0.349866	0.0821402	-4.25938	2.04998e-05	0.000516737
Sar1b	285.178	0.348974	0.0956692	-3.64771	0.000264583	0.00442442
Fcf1	233.811	0.348844	0.0952906	-3.66085	0.000251379	0.00424524
Macf1	1398.69	0.348681	0.0508695	-6.85442	7.16023e-12	8.32702e-10
Romo1	171.969	0.347956	0.122333	-2.84434	0.00445031	0.040689
Cpeb4	115.569	0.346434	0.116448	-2.97501	0.00292978	0.0298046
Timmdc1	113.726	0.346231	0.103079	-3.35891	0.000782519	0.0106777
Ap1s2	154.42	0.345648	0.120819	-2.86086	0.00422489	0.0393307
Bscl2	320.947	0.345445	0.0848515	-4.07117	4.67782e-05	0.00104374
Vps54	154.342	0.343613	0.113774	-3.02013	0.00252663	0.0269536
Rnaset2a	728.521	0.343356	0.0674031	-5.09407	3.50459e-07	1.4195e-05
Npc1	382.072	0.342206	0.0716032	-4.7792	1.75998e-06	5.92489e-05
Cd53	4110.71	0.342035	0.0853983	-4.00517	6.19731e-05	0.00131584
Pmp22	1332.87	0.341522	0.0606988	-5.62651	1.83897e-08	9.97527e-07
Adam9	244.924	0.341261	0.110592	-3.08578	0.00203021	0.0228166
Tbc1d16	227.345	0.340641	0.097424	-3.49648	0.000471448	0.00708141
Cdan1	111.975	0.340567	0.120973	-2.81524	0.00487414	0.0433003
Apc	185.079	0.339957	0.120639	-2.81798	0.00483266	0.0430564
Nubp2	189.079	0.339102	0.100539	-3.37285	0.000743945	0.0102258
Tmem59	1110.19	0.339082	0.0733051	-4.62562	3.7348e-06	0.000117651
Trem2	3561.31	0.339058	0.0536367	-6.32138	2.59239e-10	2.23572e-08
Herc2	837.488	0.33785	0.0581286	-5.81211	6.16912e-09	3.68491e-07
2810403A07Rik	273.75	0.337623	0.077346	-4.3651	1.27067e-05	0.000346467
Usp7	257.595	0.337594	0.0866627	-3.89549	9.79996e-05	0.00192624
Lrrc25	297.362	0.337081	0.0927985	-3.63239	0.000280804	0.00465509
Tial1	299.882	0.337006	0.0875266	-3.85033	0.000117961	0.00226635
Tcn2	1398.81	0.33678	0.0674555	-4.99262	5.95659e-07	2.28029e-05
Elmod2	139.491	0.335514	0.108381	-3.09568	0.0019636	0.0222455
Per3	133.716	0.335283	0.10892	-3.07825	0.00208217	0.0231787
Akr1a1	1284.07	0.334864	0.0506929	-6.60573	3.95564e-11	3.8925e-09
Nfxl1	176.303	0.334434	0.0967244	-3.4576	0.00054501	0.00792278
Ormdl2	102.097	0.333658	0.120295	-2.77367	0.00554276	0.0476411
Tmbim4	325.508	0.333062	0.0999252	-3.33312	0.000858784	0.0115339
Rsrp1	1522.52	0.333047	0.0727834	-4.57586	4.74263e-06	0.000143598
Atp2c1	437.614	0.333046	0.0655304	-5.08231	3.72878e-07	1.49453e-05
Gm4149	172.021	0.332336	0.115474	-2.87801	0.00400195	0.0376895
Pdzd8	194.447	0.330605	0.100851	-3.27815	0.00104491	0.0135591
Ppp1cc	193.841	0.330306	0.108431	-3.04622	0.00231736	0.0253194
Clec5a	368.401	0.330192	0.105573	-3.12762	0.00176226	0.0203554
Dnajc3	455.651	0.330186	0.0775873	-4.25567	2.0842e-05	0.000523643
Dstn	229.528	0.329656	0.0932917	-3.5336	0.000409938	0.00631823
Slc37a2	453.843	0.329588	0.081653	-4.03644	5.42683e-05	0.00118166
C3ar1	1720.22	0.329547	0.0642867	-5.12621	2.95628e-07	1.22986e-05
H2-DMb1	345.136	0.328985	0.0771145	-4.26619	1.98843e-05	0.000502872
Pon2	529.174	0.32783	0.0705593	-4.64617	3.38162e-06	0.000107477
Akirin1	328.304	0.327694	0.0814535	-4.02308	5.74429e-05	0.00123329
Specc1	341.083	0.32708	0.0742544	-4.40486	1.05852e-05	0.000297062
Acp2	720.638	0.325985	0.0585325	-5.5693	2.5577e-08	1.35859e-06
Sipa1l1	121.847	0.325835	0.108903	-2.99197	0.00277181	0.0285955
Fnip2	128.012	0.325655	0.108189	-3.01006	0.00261195	0.0275685
Slc39a1	1540.28	0.325162	0.107589	-3.02226	0.00250896	0.0268346
Scoc	842.985	0.325069	0.085302	-3.8108	0.000138517	0.00258369
Ankrd12	170.142	0.324408	0.117204	-2.76789	0.0056421	0.0481445
Tgs1	380.951	0.323308	0.0749751	-4.31221	1.61632e-05	0.000420544
Erbin	231.515	0.322851	0.111259	-2.90179	0.00371035	0.0355762
0610007P14Rik	119.038	0.32219	0.114568	-2.81222	0.00492002	0.0436069
Insig2	135.681	0.321721	0.112271	-2.86556	0.00416268	0.0388694
Gspt1	233.135	0.321542	0.0851271	-3.7772	0.000158602	0.00289247
Pdia3	2525.65	0.321067	0.0518844	-6.18812	6.08848e-10	4.76858e-08
Ssr2	478.934	0.320356	0.0893933	-3.58367	0.0003388	0.00541763
Uqcr10	330.262	0.320237	0.10215	-3.13499	0.00171862	0.0199263
Rpn2	1086.2	0.320027	0.0557673	-5.73862	9.54484e-09	5.44695e-07
Adam17	816.637	0.319333	0.0540251	-5.91082	3.40405e-09	2.17731e-07
Fcgr1	1502.23	0.319013	0.0526942	-6.05404	1.41255e-09	9.8564e-08
Calr	1777.04	0.318391	0.0668041	-4.76605	1.87876e-06	6.26973e-05
Tmem258	246.249	0.318304	0.113265	-2.81025	0.0049503	0.0437995
Pdia4	534.412	0.318101	0.0728634	-4.36572	1.26704e-05	0.000346091
Blnk	798.635	0.317992	0.0583154	-5.45297	4.95344e-08	2.44502e-06
Acadsb	105.779	0.317923	0.112061	-2.83706	0.0045531	0.0413189
Prkcb	251.015	0.317418	0.0886043	-3.58242	0.000340426	0.00543795
Inpp4a	433.402	0.316925	0.0893544	-3.54683	0.000389893	0.00608257
C1qa	13040	0.316396	0.0806445	-3.92334	8.73294e-05	0.0017547
BC031181	246.34	0.316378	0.0932041	-3.39447	0.000687621	0.00957864
Sidt2	406.572	0.316291	0.0764353	-4.13802	3.50321e-05	0.000817292
Tm2d2	477.58	0.315936	0.0810883	-3.8962	9.7713e-05	0.00192554
Chmp5	228.01	0.315295	0.097572	-3.23141	0.0012318	0.0154788
Itgb5	2493.29	0.315094	0.061939	-5.08717	3.63455e-07	1.46057e-05
Cep350	209.626	0.315059	0.0963356	-3.27043	0.00107383	0.0138254
Akr1b3	237.601	0.314987	0.11194	-2.8139	0.00489442	0.0434302
Slc35f6	277.515	0.314937	0.0754114	-4.17625	2.96355e-05	0.000709726
Gtf2e2	93.5469	0.314858	0.112097	-2.80879	0.00497275	0.0439727
mt-Cytb	14896.1	0.314771	0.0791071	-3.97905	6.91923e-05	0.00144317
Ptafr	1508.47	0.313766	0.069745	-4.49877	6.83487e-06	0.000199093
Tpi1	364.136	0.313436	0.0841034	-3.72679	0.000193932	0.00341405
Tmem167	237.401	0.312427	0.0902457	-3.46196	0.000536262	0.00784015
Jtb	302.356	0.31242	0.0882783	-3.53903	0.000401597	0.00622718
Ywhaq	236.041	0.31227	0.102093	-3.05868	0.00222316	0.0244468
Uhrf1bp1	152.888	0.312043	0.0992227	-3.14487	0.0016616	0.0193677
Tmem131	252.194	0.311483	0.084146	-3.70169	0.000214166	0.00372329
Atg5	195.98	0.311394	0.110379	-2.82114	0.00478534	0.0427947
Prdx1	1320.84	0.31057	0.0857275	-3.62276	0.000291477	0.00479578
Aga	214.875	0.310034	0.099664	-3.11079	0.00186588	0.0213436
Cox4i1	2133.67	0.309888	0.0737597	-4.20132	2.65365e-05	0.000647634
Hsd17b4	317.815	0.309864	0.0760098	-4.07663	4.56929e-05	0.0010225
Atpif1	220.398	0.309739	0.0970558	-3.19135	0.00141612	0.0171306
B4gat1	163.062	0.309526	0.10859	-2.85041	0.00436631	0.0402083
Gpr84	611.763	0.309253	0.0906271	-3.41237	0.000644001	0.00904488
Ldah	158.054	0.309085	0.109208	-2.83025	0.00465117	0.0419507
Ttc1	139.673	0.308524	0.0960305	-3.21278	0.00131459	0.0162351
Ier3ip1	125.829	0.308314	0.104326	-2.9553	0.00312368	0.0311982
Arl6ip1	1797.95	0.308294	0.0567958	-5.42811	5.69535e-08	2.78437e-06
Luc7l3	186.656	0.308129	0.0952867	-3.2337	0.00122197	0.0153758
Ergic3	667.531	0.307858	0.0521045	-5.90848	3.45283e-09	2.18125e-07
Cox6c	352.959	0.307507	0.0958179	-3.20929	0.00133064	0.0163806
Ctso	289.071	0.30745	0.0864003	-3.55844	0.000373067	0.00587272
Snn	289.161	0.305226	0.0955373	-3.19484	0.0013991	0.0170322
Samsn1	292.623	0.304496	0.0886768	-3.43377	0.000595254	0.00852402
Ly86	3427.86	0.304426	0.0667521	-4.56055	5.10206e-06	0.000152674
Ndufs8	454.218	0.304306	0.0929588	-3.27355	0.00106204	0.0137349
Uqcrq	394.169	0.302813	0.0965138	-3.13751	0.00170387	0.0197852
Mrpl2	127.486	0.30251	0.106343	-2.84466	0.00444589	0.0406727
Plagl2	236.71	0.302236	0.0904728	-3.34063	0.000835887	0.0112757
Ndufc2	175.437	0.301328	0.10369	-2.90604	0.00366037	0.0351409
Asah1	1466	0.300879	0.0742539	-4.05203	5.07753e-05	0.00111829
Il10rb	426.189	0.300307	0.0564213	-5.32258	1.02307e-07	4.75916e-06
Igbp1	211.246	0.300082	0.105363	-2.84808	0.00439839	0.0404309
Psme2	281.227	0.299614	0.108703	-2.75627	0.00584649	0.0494487
Siglech	5308.67	0.299134	0.0520815	-5.74356	9.27047e-09	5.31011e-07
Tmem14c	345.224	0.298256	0.100147	-2.97818	0.00289969	0.0296754
Tmem86a	1214.24	0.297449	0.0745038	-3.9924	6.54083e-05	0.00137546
Ndufb7	326.759	0.297433	0.0842517	-3.53029	0.000415112	0.00639156
Ndufa2	429.678	0.296836	0.0895544	-3.31459	0.000917771	0.0122001
Ubap1	162.412	0.2967	0.0915732	-3.24003	0.00119517	0.0150757
Atp5j	335.537	0.296345	0.0828274	-3.57787	0.000346409	0.00550489
Sdhb	514.053	0.295065	0.0839946	-3.5129	0.000443245	0.00671334
Kpnb1	475.67	0.294931	0.0665006	-4.43501	9.20675e-06	0.000261728
Fam105a	2475.32	0.294806	0.0563072	-5.23568	1.6438e-07	7.31421e-06
Canx	2142.22	0.294387	0.0519038	-5.67179	1.41313e-08	7.8314e-07
Wdr1	1102.69	0.294168	0.0530231	-5.54793	2.89067e-08	1.51449e-06
Tec	179.602	0.293121	0.0989321	-2.96285	0.00304806	0.0307026
Esd	198.377	0.293088	0.102918	-2.84779	0.00440234	0.040443
Slc30a9	195.51	0.292952	0.104363	-2.80706	0.00499954	0.044108
Hexb	16273	0.292607	0.0819725	-3.56958	0.000357557	0.00567031
Marcks	4330.42	0.292338	0.072512	-4.03157	5.54046e-05	0.0011996
Ndufa13	439.902	0.292206	0.086403	-3.38189	0.000719883	0.00996477
Ctns	235.297	0.292073	0.0793809	-3.67939	0.000233792	0.00400105
Rassf4	465.989	0.291619	0.0638501	-4.56725	4.94175e-06	0.000148166
Lnpep	155.299	0.291544	0.102534	-2.8434	0.00446348	0.040785
Snrpa	270.769	0.291074	0.104584	-2.78316	0.00538327	0.0465961
Ganab	263.129	0.289739	0.0909079	-3.18717	0.00143673	0.0173118
Fuca2	423.246	0.289673	0.0730508	-3.96536	7.32843e-05	0.00151615
Ppp2ca	382.104	0.289598	0.0894854	-3.23626	0.00121108	0.0152512
Scd2	391.906	0.28898	0.0910166	-3.17502	0.00149824	0.0178984
Tmem33	298.097	0.288894	0.0894907	-3.2282	0.0012457	0.0156104
Bcap29	226.169	0.288826	0.0979686	-2.94815	0.00319684	0.0316407
Edf1	294.369	0.288713	0.0909311	-3.17507	0.001498	0.0178984
Creld2	201.84	0.288534	0.0905947	-3.18489	0.00144811	0.0173943
Uqcrh	404.435	0.288209	0.101622	-2.83609	0.00456702	0.0413863
Magt1	340.603	0.288127	0.0885571	-3.25357	0.00113964	0.0145184
Dnajc13	292.204	0.287705	0.0874368	-3.29043	0.00100034	0.0131065
Zfp260	146.789	0.287015	0.099525	-2.88385	0.00392844	0.0372026
Ctsz	5675.31	0.286993	0.0625489	-4.5883	4.46875e-06	0.000137475
Selenof	621.466	0.285773	0.069577	-4.10729	4.00328e-05	0.000912626
Mdh1	420.123	0.285396	0.0818758	-3.48572	0.000490812	0.00732844
Higd2a	405.314	0.285147	0.0863136	-3.30362	0.000954444	0.012609
Fam212a	374.52	0.284967	0.0833464	-3.41907	0.000628356	0.00888204
Spcs2	1132.44	0.283974	0.0673143	-4.21863	2.45793e-05	0.000603708
Atp6v1h	244.328	0.283368	0.0956926	-2.96123	0.00306414	0.0308241
Cyba	2198.99	0.281478	0.0637833	-4.41304	1.0193e-05	0.000287107
Tceb2	342.445	0.281369	0.0926213	-3.03784	0.00238281	0.0259152
Elovl5	199.522	0.281215	0.0981104	-2.86631	0.00415285	0.0388012
Hspa13	140.794	0.280282	0.0979542	-2.86136	0.00421826	0.039309
Rpn1	798.792	0.279509	0.0603352	-4.6326	3.61095e-06	0.000114528
Arhgap17	371.363	0.278526	0.0870015	-3.2014	0.00136763	0.016742
Lgals9	1491.13	0.278207	0.0804903	-3.4564	0.000547443	0.00794309
Itfg1	258.176	0.278073	0.0734741	-3.78464	0.000153933	0.00281983
Aif1	1481.28	0.277853	0.0654972	-4.24221	2.21325e-05	0.000553349
Tm2d3	267.61	0.277743	0.0831072	-3.34198	0.000831831	0.0112407
Mtmr6	428.866	0.276816	0.0648753	-4.2669	1.9821e-05	0.0005021
Tram1	884.584	0.276355	0.0556967	-4.96179	6.98476e-07	2.64748e-05
Ccdc93	276.398	0.276349	0.0708952	-3.89799	9.6996e-05	0.00191386
Ifnar2	397.729	0.275061	0.0644193	-4.26986	1.95594e-05	0.000496293
Lpcat1	567.313	0.27404	0.0677834	-4.04288	5.27989e-05	0.0011612
Tfg	285.748	0.273511	0.0816372	-3.35032	0.00080717	0.0109654
Mlec	461.646	0.272529	0.0800977	-3.40245	0.000667835	0.00934543
Nedd8	306.671	0.271945	0.0856589	-3.17474	0.00149969	0.0179018
Slc30a5	175.369	0.27181	0.0952642	-2.85323	0.00432779	0.0399975
Nudt3	472.704	0.271328	0.0694868	-3.90474	9.43255e-05	0.00187079
Laptm5	10224.6	0.270549	0.0577688	-4.68331	2.82279e-06	9.12266e-05
Psmd11	274.289	0.270124	0.0746384	-3.6191	0.00029563	0.00485371
Edem1	1221.84	0.269804	0.055614	-4.85137	1.22612e-06	4.36711e-05
Ldha	904.485	0.269323	0.0766018	-3.51589	0.000438286	0.00667472
Man1a	367.019	0.268826	0.0841636	-3.1941	0.0014027	0.0170624
Arhgap30	390.065	0.268749	0.0779214	-3.44898	0.000562718	0.00811841
Ifngr2	996.627	0.267691	0.0678373	-3.94608	7.94424e-05	0.00163038
Arl8b	819.397	0.266597	0.0608888	-4.37842	1.19541e-05	0.000331241
Alas1	328.768	0.266566	0.0780132	-3.41693	0.000633306	0.00892734
Ddost	1018.18	0.266257	0.0639289	-4.16489	3.11505e-05	0.000742533
Pdia6	882.596	0.266036	0.0624744	-4.25832	2.0597e-05	0.000518334
Sec61g	273.253	0.26443	0.094043	-2.81179	0.0049266	0.0436401
Tmed7	361.14	0.263916	0.0856637	-3.08083	0.00206421	0.0230456
Mib1	254.926	0.263903	0.0883577	-2.98676	0.00281953	0.0290292
Surf4	679.27	0.263528	0.06051	-4.35511	1.33e-05	0.00035882
Rnf130	818.256	0.26311	0.0644523	-4.08224	4.46033e-05	0.00100103
Dusp3	452.119	0.263006	0.0757241	-3.47321	0.000514272	0.00758367
Asph	738.124	0.262056	0.0520759	-5.0322	4.84892e-07	1.89887e-05
Lyn	1646.02	0.261284	0.0500115	-5.22449	1.7464e-07	7.70374e-06
Rpl36a	539.322	0.261165	0.0924541	-2.82481	0.0047309	0.0425199
Slc7a7	517.295	0.260682	0.0794703	-3.28024	0.00103718	0.013493
Il1a	258.692	0.260207	0.09171	-2.83729	0.00454989	0.0413189
Gpr34	3969.71	0.259286	0.0743462	-3.48755	0.000487464	0.00729343
Rnf7	349.788	0.259104	0.0848811	-3.05256	0.00226899	0.0248617
Adam10	2156.19	0.258964	0.0665176	-3.89316	9.89473e-05	0.00193742
Tm9sf2	1062.71	0.258847	0.0517672	-5.00021	5.72683e-07	2.20195e-05
Maf	1069.17	0.258141	0.0845806	-3.05201	0.00227318	0.0248899
Olfml3	7737.02	0.257843	0.0611164	-4.21889	2.45508e-05	0.000603708
Mrps17	213.719	0.257671	0.0901468	-2.85835	0.00425857	0.0395483
Mcfd2	450.167	0.257501	0.0796889	-3.23133	0.00123218	0.0154788
Hsp90b1	1578.06	0.257128	0.0530372	-4.84806	1.24672e-06	4.41996e-05
D17H6S53E	179.731	0.255973	0.0885021	-2.89228	0.00382458	0.0363761
Alkbh5	393.739	0.255841	0.0755068	-3.38832	0.000703219	0.0097605
Coa5	241.501	0.25283	0.0838886	-3.01388	0.00257931	0.0273069
Fam3a	222.382	0.252201	0.0770547	-3.27301	0.00106408	0.0137497
Selenos	466.097	0.251689	0.0644216	-3.9069	9.34895e-05	0.00185661
Dad1	654.759	0.251466	0.0752361	-3.34235	0.000830714	0.0112355
Itm2c	1286.13	0.251435	0.0856606	-2.93524	0.00333287	0.0327169
Ssr3	673.174	0.251347	0.0778064	-3.23041	0.00123611	0.0155156
Pros1	947.037	0.249914	0.0654075	-3.82088	0.000132978	0.00248641
Prdx5	419.732	0.249836	0.0755798	-3.30559	0.000947757	0.0125315
Cfh	1383.84	0.249683	0.0587228	-4.2519	2.11969e-05	0.000531688
Atp5o	350.702	0.249312	0.0895824	-2.78304	0.00538515	0.0465961
Camk1	1392.27	0.248833	0.0602158	-4.13235	3.59068e-05	0.000833897
Nucb1	647.094	0.247927	0.0769214	-3.22312	0.00126803	0.0158257
Fam46c	247.948	0.247726	0.072969	-3.39495	0.000686404	0.00957038
Gpr183	554.892	0.247026	0.0637367	-3.87573	0.000106307	0.00206833
Scamp2	2669.99	0.244907	0.0503848	-4.86072	1.16961e-06	4.18524e-05
P4hb	1891.49	0.243995	0.0418251	-5.83371	5.42076e-09	3.2891e-07
Apoa1bp	324.487	0.243635	0.0783612	-3.10913	0.00187642	0.0214322
Gsk3b	863.621	0.242946	0.0723084	-3.35985	0.000779838	0.0106506
Hsbp1	562.491	0.242697	0.0859845	-2.82257	0.00476405	0.042681
Clptm1	865.491	0.242245	0.0633958	-3.82115	0.000132833	0.00248641
Lrpap1	502.094	0.241364	0.0703627	-3.43028	0.000602964	0.00861033
Lman1	391.881	0.240576	0.0677188	-3.55258	0.000381478	0.00598169
Cd300a	536.785	0.24049	0.0674389	-3.56604	0.000362418	0.00572965
Rala	205.157	0.239817	0.0840744	-2.85244	0.00433848	0.0400481
Elk3	252.857	0.23959	0.0869607	-2.75516	0.00586637	0.049535
Erp29	971.379	0.23918	0.0654172	-3.65622	0.000255961	0.0043082
Hadha	305.517	0.238716	0.0801702	-2.97762	0.00290496	0.0297016
Emc7	387.337	0.237986	0.0739127	-3.21983	0.00128269	0.0159308
Glod4	203.704	0.237237	0.0859561	-2.75998	0.0057805	0.0489446
Fam91a1	547.499	0.236708	0.0761462	-3.1086	0.00187975	0.0214543
Clcc1	226.011	0.236286	0.0770403	-3.06704	0.0021619	0.0238885
Tpp1	1626.2	0.235674	0.0450952	-5.22614	1.73083e-07	7.65706e-06
Lamp2	1877.64	0.23421	0.0628153	-3.72854	0.000192589	0.00340996
Tor1b	307.581	0.233843	0.0724517	-3.22757	0.00124848	0.0156197
Pan3	1077.81	0.23372	0.0665341	-3.51278	0.000443445	0.00671334
P2ry6	1658.42	0.233165	0.0817901	-2.85077	0.00436139	0.0401871
Mgat4a	1505.59	0.232702	0.0608593	-3.8236	0.000131517	0.00247573
Ctsc	1823.25	0.23242	0.0788058	-2.94928	0.0031852	0.0316082
4833439L19Rik	383.732	0.229007	0.0748207	-3.06075	0.00220786	0.0243133
Rab1a	681.945	0.228996	0.060396	-3.79158	0.000149694	0.00275865
Tmem30a	555.467	0.228874	0.0691298	-3.31079	0.000930343	0.0123331
Dst	717.314	0.226421	0.0709018	-3.19345	0.00140585	0.0170737
Nptn	532.333	0.225485	0.0633701	-3.55822	0.000373381	0.00587272
Sdf4	623.761	0.225283	0.0553515	-4.07003	4.70061e-05	0.0010473
Tmed4	313.188	0.224434	0.073709	-3.04486	0.0023279	0.0254012
Myh9	507.185	0.224029	0.0787981	-2.84307	0.00446807	0.0408027
Gcnt1	780.023	0.223439	0.0608023	-3.67484	0.000237998	0.00405495
Dock8	339.692	0.223013	0.0787288	-2.83267	0.00461613	0.0416837
Actr2	1310.25	0.220472	0.0581811	-3.7894	0.00015101	0.00277828
Cln3	341.964	0.219228	0.0781069	-2.80677	0.00500415	0.0441233
Pomp	564.957	0.217478	0.064322	-3.38108	0.000722004	0.00998512
Ghitm	600.053	0.217124	0.0700507	-3.09953	0.00193826	0.0220076
Psma1	633.494	0.216835	0.0787983	-2.75177	0.00592748	0.0498317
Cmtm7	955.84	0.216049	0.0626458	-3.44873	0.000563227	0.00811841
St13	746.187	0.215434	0.0687557	-3.13333	0.00172834	0.0200088
Vmp1	309.174	0.213656	0.0723363	-2.95365	0.00314039	0.0312634
Atp6v0d1	409.564	0.212943	0.066171	-3.21806	0.00129059	0.015975
Srp72	277.679	0.212885	0.0773445	-2.75242	0.0059156	0.0497813
Ankrd17	467.882	0.212008	0.076143	-2.78434	0.00536371	0.0465452
Itgb1	935.741	0.210437	0.0507996	-4.1425	3.43538e-05	0.000805139
Bub3	424.288	0.209773	0.0747082	-2.8079	0.00498663	0.0440447
Notch2	728.602	0.206862	0.0714871	-2.8937	0.00380731	0.0362343
Kif5b	476.315	0.205884	0.0645409	-3.18997	0.00142288	0.0171989
H2afy	563.459	0.205664	0.0668735	-3.07542	0.00210206	0.0233662
Rap1gds1	819.691	0.204207	0.0507813	-4.0213	5.78768e-05	0.00124088
Ywhab	714.551	0.203877	0.0605639	-3.36631	0.000761814	0.0104416
Hk2	1215.6	0.200515	0.0613432	-3.26873	0.0010803	0.0138775
Skap2	426.239	0.19995	0.0721287	-2.77213	0.00556913	0.0477874
Atp6v1b2	601.744	0.197736	0.0709323	-2.78768	0.00530876	0.0461204
Fchsd2	769.347	0.197366	0.0676335	-2.91817	0.00352096	0.0341011
Sbno1	516.03	0.19468	0.0694405	-2.80356	0.00505423	0.0444479
Zfp706	1075.77	0.190623	0.0611213	-3.11876	0.00181615	0.0208681
Vcp	451.702	0.189584	0.0600266	-3.15833	0.00158674	0.0187514
Ctsl	3996.87	0.187966	0.0597335	-3.14675	0.00165096	0.0192875
Nek6	513.492	0.18318	0.0585318	-3.12958	0.00175057	0.0202357
Psen1	491.694	0.178283	0.0619709	-2.87688	0.00401623	0.0378009
Tmed10	991.498	0.175411	0.0484038	-3.62391	0.000290184	0.00477962
Usp8	418.527	0.175395	0.0605223	-2.89802	0.00375528	0.035875
Clta	1796	0.171638	0.0461189	-3.72165	0.000197923	0.00347236
Sec11c	569.355	0.169082	0.059787	-2.82807	0.00468298	0.0421783
Ski	715.084	0.168649	0.0564597	-2.98707	0.00281661	0.0290187
Stt3a	809.663	0.168109	0.0564919	-2.97581	0.00292219	0.0297841
Slc3a2	1912.28	0.165215	0.049483	-3.33882	0.000841359	0.0113196
Dip2b	749.338	0.161144	0.0503011	-3.20358	0.0013573	0.0166442
Mtus1	990.997	0.148351	0.0489206	-3.03249	0.00242542	0.0261648
Capzb	1134.58	0.145837	0.0459631	-3.17292	0.00150913	0.0179958
M6pr	923.095	0.140906	0.0488993	-2.88154	0.00395731	0.0374068
Akap13	949.37	0.137472	0.0491331	-2.79796	0.00514265	0.0450085
Clasp2	943.679	-0.161127	0.0520904	3.09323	0.00197993	0.0223649
Ddx39b	449.903	-0.174526	0.054673	3.19218	0.00141206	0.0171195
Ikzf1	958.256	-0.174943	0.0530407	3.29828	0.000972775	0.0128181
Hnrnpa2b1	1729.8	-0.176506	0.0601532	2.93427	0.0033433	0.0327524
Mtdh	909.059	-0.185343	0.0636971	2.90975	0.00361717	0.0348447
Rpl3	2064.37	-0.190108	0.0578338	3.28715	0.00101206	0.0132336
Selplg	8560.77	-0.191152	0.0574019	3.33006	0.000868265	0.0116408
Dazap2	1076.2	-0.202983	0.0661901	3.06667	0.00216461	0.0238885
Arrb2	465.621	-0.210058	0.0759964	2.76405	0.00570884	0.0484567
Synj1	353.524	-0.210361	0.0657805	3.19792	0.00138421	0.0168934
Osbpl11	368.951	-0.211819	0.0753712	2.81034	0.00494887	0.0437995
Hnrnpk	1879.68	-0.213271	0.0646023	3.30129	0.000962429	0.0126937
Rcbtb2	277.861	-0.218675	0.0734442	2.97744	0.00290671	0.0297016
Ssh2	1938.94	-0.219991	0.0500207	4.398	1.09253e-05	0.000304934
Itga6	1039.59	-0.231819	0.0686303	3.3778	0.000730694	0.0100871
Ncl	572.458	-0.233445	0.0710074	3.28761	0.00101041	0.0132232
Ncf4	199.77	-0.237415	0.0795306	2.98521	0.00283386	0.0291182
Chtop	295.495	-0.23954	0.0819057	2.92459	0.00344915	0.0335114
Adap2	1563.61	-0.240116	0.0807677	2.97292	0.00294983	0.0299094
Setd1b	204.325	-0.241554	0.0857668	2.8164	0.00485646	0.0431932
P2ry13	3112.43	-0.244347	0.0669523	3.64957	0.000262676	0.00439731
Stau1	277.519	-0.245564	0.0655376	3.74691	0.000179026	0.00320681
Ccnl2	444.059	-0.251106	0.0763159	3.29035	0.00100064	0.0131065
Pias1	365.606	-0.251437	0.0775861	3.24075	0.00119216	0.0150624
Rptor	407.289	-0.253214	0.075331	3.36136	0.000775606	0.0106023
Ucp2	1853.2	-0.253486	0.0787641	3.21829	0.00128956	0.015975
Siglece	260.554	-0.253653	0.0905596	2.80095	0.00509528	0.0446958
Add1	359.511	-0.255128	0.0890069	2.86638	0.00415191	0.0388012
Ncf2	374.085	-0.255682	0.0872079	2.93187	0.00336928	0.0329858
Hnrnpa1	750.457	-0.256701	0.0671457	3.82305	0.000131812	0.00247668
Ptk2b	168.12	-0.257301	0.092928	2.76882	0.00562597	0.0480798
Ogfrl1	263.043	-0.258309	0.0921444	2.8033	0.00505819	0.0444479
Commd8	648.754	-0.25864	0.0590999	4.37631	1.20704e-05	0.000332661
Csnk1e	521.433	-0.259109	0.0658133	3.93703	8.24971e-05	0.00167252
Pfas	188.584	-0.259875	0.0927036	2.8033	0.00505833	0.0444479
Slbp	242.921	-0.260177	0.0921327	2.82394	0.00474374	0.0425606
Tprgl	239.302	-0.260755	0.0871169	2.99316	0.00276101	0.0285608
Fth1	6508.94	-0.260958	0.0743198	3.51129	0.00044594	0.00674445
Tbxas1	947.324	-0.261119	0.0658151	3.96746	7.26435e-05	0.00150696
Hivep3	246.4	-0.266504	0.0912281	2.9213	0.00348578	0.0338244
Pik3r1	454.789	-0.26661	0.0751586	3.5473	0.000389206	0.00607803
Tnfrsf13b	452.305	-0.267063	0.0814296	3.27968	0.00103927	0.0135087
Clk1	1371.59	-0.267127	0.0612733	4.35959	1.30304e-05	0.00035341
Cd84	1042.54	-0.267228	0.0748061	3.57227	0.000353898	0.00561809
Stab1	1545.75	-0.267273	0.0927314	2.88223	0.00394875	0.0373489
Thrap3	444.065	-0.2677	0.0773343	3.46159	0.000536992	0.00784335
Plgrkt	262.737	-0.268368	0.0822827	3.26153	0.00110813	0.0141757
Mafg	487.777	-0.269268	0.0812123	3.31561	0.000914445	0.0121749
Rcsd1	338.015	-0.270324	0.0750078	3.60395	0.000313419	0.00509672
Gpi1	442.572	-0.270742	0.0730885	3.7043	0.000211974	0.00369354
Hsp90aa1	759.284	-0.271026	0.0862773	3.14133	0.0016818	0.0195734
Mt1	437.816	-0.271256	0.0906356	2.99282	0.00276417	0.0285695
Arid4b	159.479	-0.271689	0.0901022	3.01535	0.00256686	0.0271939
Kansl1	326.916	-0.274057	0.0775151	3.53553	0.000406953	0.00628842
Ewsr1	361.799	-0.274616	0.0937525	2.92915	0.00339887	0.0331698
Taz	337.191	-0.275196	0.0676746	4.06646	4.77328e-05	0.00106041
Ubn1	244.461	-0.275286	0.0907245	3.03431	0.00241085	0.0260753
Zfand5	821.586	-0.275554	0.0947769	2.9074	0.00364451	0.0350106
Iffo1	314.214	-0.277373	0.100361	2.76375	0.0057141	0.0484625
Preb	220.789	-0.277823	0.0853519	3.25503	0.00113379	0.0144646
Nmd3	205.739	-0.278769	0.0938199	2.97132	0.00296522	0.0300258
Git2	872.413	-0.279361	0.0634332	4.40403	1.06259e-05	0.000297661
Cnppd1	215.314	-0.281299	0.101621	2.76811	0.00563821	0.048138
Ddb1	300.833	-0.281867	0.0875943	3.21787	0.00129145	0.015975
Mdm4	785.7	-0.281898	0.0686639	4.10547	4.03493e-05	0.000914922
Tpm3	3346.61	-0.282832	0.0704979	4.01192	6.0228e-05	0.0012859
Rbm39	2364.7	-0.284446	0.0493721	5.76127	8.3484e-09	4.89146e-07
Aftph	390.776	-0.284733	0.0685151	4.15576	3.24205e-05	0.000766852
Ptpn6	702.352	-0.28523	0.072848	3.91541	9.02509e-05	0.00180631
4632427E13Rik	238.966	-0.287553	0.090753	3.16853	0.00153214	0.0182325
Msn	1182.2	-0.290572	0.0548904	5.29367	1.19887e-07	5.50503e-06
Selenop	6479.76	-0.291495	0.0721286	4.04132	5.31513e-05	0.00116728
Puf60	270.625	-0.291608	0.104075	2.80189	0.00508035	0.0446158
Naa20	261.669	-0.294419	0.098211	2.99782	0.00271915	0.0283186
Ints6l	970.052	-0.294528	0.0844417	3.48794	0.00048675	0.00728985
Nfx1	241.501	-0.294879	0.0846106	3.48513	0.0004919	0.00733123
Casc3	158.99	-0.295371	0.0967494	3.05295	0.00226607	0.0248474
1700017B05Rik	674.641	-0.297288	0.0797587	3.72734	0.000193514	0.00341241
Ddx5	6196.03	-0.299567	0.0422236	7.09479	1.29546e-12	1.75988e-10
Lrrfip1	220.164	-0.300787	0.102834	2.92497	0.00344485	0.0334908
Smarca2	238.148	-0.301135	0.098396	3.06044	0.00221009	0.0243205
Jmjd1c	934.207	-0.301281	0.078101	3.85759	0.000114513	0.00221396
Lonp2	147.145	-0.301535	0.103061	2.92581	0.00343565	0.0334437
Rab24	342.819	-0.30271	0.0802864	3.77038	0.000163	0.00295771
Rnf169	165.07	-0.303144	0.0980886	3.09051	0.00199814	0.0225449
Cpsf7	161.601	-0.306006	0.103347	2.96096	0.00306685	0.0308312
Irf3	172.371	-0.30623	0.102607	2.98451	0.00284033	0.0291481
Accs	180.63	-0.308226	0.10706	2.879	0.00398942	0.0376177
Ankrd11	417.267	-0.308271	0.0922147	3.34297	0.000828882	0.0112206
Gnb1	1468.62	-0.309598	0.0736753	4.2022	2.64337e-05	0.000646153
Rab5b	158.772	-0.309632	0.103195	3.00045	0.00269584	0.0281257
I830077J02Rik	283.866	-0.310738	0.10303	3.01598	0.00256153	0.0271939
Insr	175.225	-0.311296	0.0985975	3.15724	0.00159268	0.0188071
Glul	1011.13	-0.312427	0.0720475	4.33641	1.44831e-05	0.000384655
Wdr43	181.904	-0.313932	0.0869168	3.61187	0.000303995	0.0049645
Rnf44	295.497	-0.314125	0.107267	2.92844	0.00340664	0.0332034
Parp1	212.744	-0.314182	0.106126	2.96045	0.00307188	0.030845
H2-K1	1397.33	-0.314546	0.0898997	3.49885	0.000467266	0.00703236
Ss18	233.195	-0.318953	0.114409	2.78783	0.00530621	0.0461204
Fbxo18	182.096	-0.319895	0.102032	3.13524	0.00171712	0.019924
Tjp1	259.327	-0.321398	0.107984	2.97635	0.00291699	0.0297542
Dock11	192.016	-0.321569	0.108943	2.95172	0.00316006	0.0314185
Trpv2	180.976	-0.32189	0.109834	2.93071	0.00338192	0.0330674
Srgap2	1606.84	-0.321992	0.0526347	6.11748	9.50662e-10	7.11883e-08
Ptbp1	227.643	-0.323125	0.0943818	3.42359	0.000618	0.00876794
Tex10	127.717	-0.325454	0.11071	2.93971	0.00328524	0.0323903
Tpt1	1419.93	-0.325785	0.0681623	4.77955	1.7569e-06	5.92489e-05
Agmo	167.532	-0.326105	0.109673	2.97342	0.00294497	0.0298996
Sfpq	376.735	-0.327139	0.0895163	3.65453	0.000257658	0.00432274
Arid5b	97.7251	-0.329685	0.118806	2.77498	0.00552043	0.0475556
Zyx	317.943	-0.329926	0.103308	3.19363	0.00140497	0.0170737
Exosc8	154.773	-0.330317	0.107121	3.08357	0.00204531	0.0229179
Tnpo3	145.036	-0.331234	0.106603	3.10716	0.00188893	0.0215431
Ptprc	1418.79	-0.331799	0.065916	5.03367	4.81179e-07	1.894e-05
H2-DMa	860.679	-0.332442	0.0980712	3.3898	0.000699424	0.00971661
Mapre2	191.689	-0.332584	0.0876477	3.79455	0.000147912	0.00272908
Ccl12	969.765	-0.33354	0.104575	3.18947	0.00142532	0.017213
Plscr3	176.213	-0.336269	0.0980207	3.43059	0.000602265	0.00860835
Tnfaip3	122.242	-0.338892	0.115934	2.92316	0.00346502	0.0336442
Zfp652	236.401	-0.340138	0.0912504	3.72752	0.000193374	0.00341241
Lyl1	465.345	-0.340799	0.0928938	3.6687	0.00024379	0.00413527
Supt20	366.732	-0.341699	0.0848886	4.02527	5.69111e-05	0.0012253
Etv6	189.832	-0.342196	0.097278	3.51772	0.000435277	0.00665025
Ppp5c	350.015	-0.342759	0.0827905	4.14008	3.4718e-05	0.000811196
Gab2	160.818	-0.343804	0.100714	3.41368	0.000640907	0.00900968
Rgl1	175.098	-0.344872	0.122121	2.82403	0.00474243	0.0425606
Rin2	781.899	-0.345776	0.063257	5.46622	4.59744e-08	2.31395e-06
Tgif1	263.022	-0.345992	0.119547	2.8942	0.0038013	0.0361996
Tpst2	1002.14	-0.346762	0.118023	2.9381	0.0033023	0.0324959
Pias3	108.887	-0.347411	0.12428	2.7954	0.00518363	0.0453155
Mthfsl	75.4579	-0.347726	0.125969	2.7604	0.00577304	0.0489084
Abcd1	214.346	-0.348292	0.108203	3.21887	0.00128699	0.0159713
Atxn2l	362.019	-0.348316	0.118593	2.93707	0.00331332	0.0325626
Tcf20	116.093	-0.350882	0.118757	2.95462	0.0031305	0.0312257
Coro7	217.792	-0.351286	0.126104	2.78569	0.00534139	0.0463776
Psd4	140.679	-0.352052	0.119974	2.9344	0.00334193	0.0327524
Cramp1l	233.445	-0.353842	0.112126	3.15574	0.00160092	0.0188609
Nfic	229.626	-0.355229	0.127367	2.78902	0.0052867	0.0460069
Idh2	344.586	-0.356017	0.0824318	4.31893	1.56791e-05	0.000410972
Srsf2	1027.12	-0.357267	0.106671	3.34925	0.000810306	0.0109982
Mcl1	582.047	-0.358692	0.0839151	4.27446	1.91602e-05	0.000488585
Zc3h4	113.288	-0.360324	0.125331	2.87498	0.00404049	0.0379429
Srgn	176.297	-0.36054	0.113107	3.18759	0.00143463	0.0173001
Akap8l	397.48	-0.360998	0.107616	3.35449	0.000795113	0.0108399
Plekhm3	101.494	-0.361019	0.121017	2.98321	0.00285241	0.0292306
Slc2a5	1312.99	-0.36343	0.0837503	4.33945	1.42842e-05	0.000380688
Rgs7bp	117.531	-0.365251	0.121646	3.00257	0.0026771	0.0279756
Cd14	933.123	-0.365619	0.0626929	5.83191	5.47979e-09	3.31182e-07
Rapgef5	224.559	-0.365834	0.0919818	3.97724	6.97195e-05	0.00145219
Jak1	590.332	-0.365892	0.0693937	5.27269	1.34437e-07	6.08775e-06
Cables1	187.491	-0.366011	0.106029	3.45199	0.000556477	0.0080362
Clk3	130.558	-0.367114	0.121743	3.01549	0.00256567	0.0271939
Copa	483.132	-0.369064	0.07648	4.82563	1.39563e-06	4.85812e-05
Xrn2	376.8	-0.369156	0.0719786	5.1287	2.91756e-07	1.22021e-05
Rnpepl1	180.262	-0.369337	0.123415	2.99263	0.00276586	0.0285695
Inpp5k	194.191	-0.369733	0.104285	3.5454	0.000392019	0.00610953
Myo18a	158.914	-0.370556	0.118851	3.11783	0.00182189	0.0209027
Vamp2	114.657	-0.371156	0.128462	2.88921	0.00386205	0.0366808
Senp3	125.294	-0.371543	0.117887	3.15168	0.00162333	0.019081
Mrps10	95.4311	-0.371654	0.126659	2.9343	0.00334303	0.0327524
Ivns1abp	3515.22	-0.372147	0.0715793	5.19908	2.00278e-07	8.80938e-06
Wdr13	112.176	-0.372906	0.124884	2.98603	0.00282628	0.0290597
Foxj3	91.2567	-0.373094	0.129525	2.88047	0.00397081	0.0375113
Luc7l2	492.097	-0.373813	0.108893	3.43285	0.000597274	0.00854498
Txnip	1222.81	-0.375747	0.0700973	5.36037	8.30506e-08	3.9228e-06
Dcaf8	256.527	-0.376368	0.0847491	4.44097	8.95545e-06	0.000256963
Atp5sl	92.6119	-0.377155	0.135248	2.78862	0.0052933	0.0460382
Zfas1	126.008	-0.378782	0.122284	3.09756	0.00195122	0.022122
Taf1d	289.794	-0.379135	0.0878115	4.31759	1.57739e-05	0.000412514
Adsl	123.437	-0.380204	0.127821	2.9745	0.00293465	0.0298344
Gmeb1	179.55	-0.380436	0.109311	3.4803	0.000500846	0.00742849
Srsf7	656.501	-0.381665	0.0688849	5.54063	3.01393e-08	1.56923e-06
Arrb1	107.019	-0.3817	0.13766	2.77277	0.00555818	0.0477202
Htra2	97.0398	-0.381903	0.137417	2.77915	0.00545018	0.0470561
Atp6v0c	168.555	-0.383979	0.13578	2.82795	0.00468465	0.0421783
Tmcc1	129.957	-0.385285	0.120929	3.18604	0.00144235	0.0173387
Trrap	318.27	-0.385372	0.094483	4.07875	4.52794e-05	0.00101472
Tifab	261.442	-0.386322	0.0939963	4.10997	3.95707e-05	0.000903944
Micu2	95.1567	-0.386768	0.130085	2.9732	0.00294716	0.0299021
Rbm3	350.363	-0.387655	0.0939918	4.12436	3.71774e-05	0.000855759
Casp3	106.651	-0.388316	0.136385	2.8472	0.00441055	0.0404942
Prkx	103.616	-0.388516	0.140506	2.76513	0.00568997	0.0483648
Hps4	553.967	-0.389883	0.085237	4.5741	4.78275e-06	0.000144527
Fam107b	130.931	-0.389926	0.12418	3.14	0.00168948	0.0196479
Csf2rb2	128.816	-0.390892	0.116987	3.34133	0.000833766	0.0112569
Zfp110	165.536	-0.391763	0.120646	3.24721	0.00116544	0.0147491
Ralgps2	183.81	-0.392194	0.103503	3.78922	0.000151121	0.00277828
Tra2a	287.593	-0.392294	0.0887926	4.41809	9.95756e-06	0.000281507
Sp3	138.055	-0.393396	0.0941876	4.17673	2.95733e-05	0.000709344
Ddx3x	912.13	-0.394373	0.0983117	4.01145	6.03461e-05	0.00128663
Arhgap27	259.95	-0.397048	0.125929	3.15294	0.00161635	0.0190135
Pprc1	122.22	-0.397707	0.125741	3.1629	0.00156205	0.0185166
Ppdpf	84.3502	-0.397972	0.131043	3.03696	0.00238975	0.0259561
Flot1	165.844	-0.398286	0.11113	3.58396	0.000338427	0.0054173
Ppp4r1	221.449	-0.399159	0.101282	3.94108	8.11166e-05	0.00165368
Nisch	797.727	-0.399185	0.0692349	5.76566	8.13396e-09	4.78407e-07
Slc38a2	384.334	-0.400997	0.0776863	5.16175	2.44651e-07	1.04034e-05
Snx29	117.286	-0.402365	0.129736	3.1014	0.00192605	0.0219014
Rassf2	401.887	-0.403628	0.0738568	5.465	4.62896e-08	2.3222e-06
Hpgd	472.808	-0.404139	0.0935068	4.32203	1.54599e-05	0.000406379
Pfdn2	60.3124	-0.405179	0.143097	2.83149	0.00463312	0.0418125
Stx16	118.967	-0.406415	0.111047	3.65983	0.00025238	0.00425279
Ap1b1	435.271	-0.406834	0.0848377	4.79544	1.6232e-06	5.53727e-05
Map7d1	124.999	-0.407256	0.146752	2.77513	0.005518	0.0475556
Nop2	207.439	-0.409029	0.126225	3.24048	0.00119328	0.0150642
Poldip2	136.71	-0.409944	0.123535	3.31845	0.000905173	0.0120724
Dlst	205.08	-0.40999	0.110316	3.71649	0.00020201	0.00354001
Lrch1	206.302	-0.410596	0.0942469	4.3566	1.32097e-05	0.00035764
Miip	195.015	-0.410974	0.129412	3.17572	0.00149467	0.0178837
Ptp4a3	408.088	-0.412049	0.0945134	4.35969	1.30246e-05	0.00035341
Pten	274.187	-0.412939	0.0799391	5.16566	2.39589e-07	1.02165e-05
Lats2	133.217	-0.414037	0.128511	3.22181	0.00127383	0.0158803
Usp21	303.066	-0.414331	0.0781852	5.29935	1.16213e-07	5.37999e-06
Nrf1	101.714	-0.415577	0.134253	3.09547	0.00196501	0.0222455
Polr3gl	88.4278	-0.416337	0.123355	3.37511	0.000737856	0.0101677
Chd2	256.364	-0.416428	0.088517	4.70449	2.54499e-06	8.33008e-05
Pmpca	125.659	-0.417142	0.138867	3.00389	0.00266549	0.0279113
Tra2b	946.854	-0.41735	0.088208	4.73143	2.22943e-06	7.3918e-05
Numb	454.581	-0.419512	0.0887358	4.72764	2.27139e-06	7.51469e-05
Hnrnph1	699.054	-0.419641	0.0713496	5.88148	4.06625e-09	2.52717e-07
Ppp1r21	297.545	-0.419895	0.0756833	5.54805	2.88874e-08	1.51449e-06
Wasf2	1182.83	-0.420598	0.0619583	6.7884	1.13384e-11	1.2522e-09
Lrmp	130.703	-0.421725	0.10963	3.84679	0.000119676	0.00229357
Ttpal	138.75	-0.424784	0.0991949	4.28232	1.84959e-05	0.000474007
Azi2	163.061	-0.425454	0.0982326	4.33109	1.48375e-05	0.000393387
Zfp512	117.319	-0.425607	0.133115	3.19729	0.00138725	0.0169148
2810004N23Rik	67.9299	-0.426638	0.138316	3.08452	0.00203881	0.0228618
BC029214	67.3558	-0.42745	0.129643	3.29713	0.000976782	0.0128598
Hmha1	519.029	-0.427814	0.120197	3.55926	0.000371899	0.00586141
Foxn2	67.5295	-0.428813	0.13457	3.18653	0.00143988	0.0173226
Slc7a6	144.871	-0.429071	0.116286	3.68978	0.000224448	0.00387134
Fastk	158.628	-0.42981	0.125514	3.42441	0.000616147	0.00874974
Leng8	344.591	-0.430318	0.109163	3.94197	8.08148e-05	0.00165191
Sp100	120.869	-0.431207	0.155134	2.77957	0.00544312	0.0470216
Fam21	205.458	-0.432098	0.0975653	4.42881	9.47542e-06	0.000268867
Hdac4	157.549	-0.43246	0.108018	4.00359	6.23896e-05	0.00132285
Pank4	81.7041	-0.43248	0.149835	2.88637	0.00389717	0.0369293
Pfkfb3	151.515	-0.434061	0.131259	3.3069	0.000943352	0.012484
Abr	170.812	-0.434602	0.105215	4.13063	3.61774e-05	0.000837646
Gpsm3	67.1821	-0.435081	0.14751	2.9495	0.00318291	0.0316082
Pnpla2	158.724	-0.437336	0.135763	3.22131	0.00127604	0.0158868
Ece1	69.2667	-0.437554	0.152392	2.87124	0.00408866	0.0383415
Ythdc2	99.4668	-0.438972	0.138608	3.16701	0.00154015	0.0182994
Pcif1	176.041	-0.43997	0.0950921	4.62678	3.71393e-06	0.00011731
Npepl1	156.532	-0.440479	0.117511	3.7484	0.000177968	0.00319157
Gm37472	121.991	-0.441166	0.146624	3.00883	0.00262257	0.0276315
Sgk1	2177.84	-0.442076	0.078613	5.62345	1.87181e-08	1.01176e-06
Trp53inp2	90.986	-0.443602	0.135147	3.28236	0.00102944	0.013415
Epb41	116.069	-0.445801	0.125012	3.56606	0.000362392	0.00572965
Smg9	95.3015	-0.44712	0.148826	3.00431	0.00266188	0.0279036
Mfng	238.018	-0.450188	0.130788	3.44211	0.000577202	0.00830424
Rin3	173.233	-0.453117	0.124719	3.63309	0.000280045	0.00465256
Neurl1a	123.598	-0.454275	0.142273	3.19297	0.00140817	0.0170884
Il15ra	110.389	-0.458446	0.14631	3.13339	0.00172802	0.0200088
Srsf5	1015.45	-0.459006	0.0594753	7.71759	1.18549e-14	2.36343e-12
Gm43362	94.6	-0.46018	0.135292	3.40137	0.000670486	0.00936544
Siglecf	112.653	-0.460351	0.149737	3.0744	0.00210926	0.0234123
Tuba1a	384.343	-0.460569	0.101298	4.54668	5.44977e-06	0.000161817
Rhob	1827.61	-0.461463	0.094578	4.87918	1.06528e-06	3.85687e-05
Btg1	1831.04	-0.462466	0.0984721	4.69641	2.64769e-06	8.62943e-05
Gm5086	183.187	-0.462574	0.109225	4.23506	2.28486e-05	0.000568475
Actg1	1771.93	-0.462613	0.0772092	5.99168	2.07685e-09	1.38616e-07
Prpf40b	62.647	-0.464815	0.149095	3.11757	0.00182351	0.0209057
Ptp4a1	247.558	-0.465353	0.121574	3.82774	0.000129327	0.00245401
RP23-116C19.1	137.384	-0.465447	0.106603	4.36617	1.26446e-05	0.000346091
Ets2	127.549	-0.466155	0.126117	3.69621	0.000218846	0.00379604
Epn2	51.8437	-0.466612	0.156015	2.99081	0.00278235	0.0286849
Snora31	67.9504	-0.467576	0.167312	2.79464	0.00519576	0.0453698
Slamf9	293.2	-0.467944	0.151223	3.09439	0.00197216	0.0222935
Smyd3	54.3412	-0.469602	0.162884	2.88305	0.00393845	0.0372745
Maml3	142.834	-0.469775	0.119191	3.94137	8.10172e-05	0.00165368
Prkab1	441.878	-0.469906	0.0787428	5.9676	2.40772e-09	1.59214e-07
Ipo9	186.968	-0.470126	0.102915	4.56809	4.9219e-06	0.000147859
Fcer1g	3436.8	-0.473512	0.084999	5.5708	2.53578e-08	1.35163e-06
Arap3	165.989	-0.473633	0.15031	3.15104	0.00162692	0.0190933
Mtss1	126.641	-0.474348	0.112041	4.2337	2.29882e-05	0.000571023
Isyna1	214.948	-0.474929	0.127854	3.71463	0.000203497	0.00356201
Polm	49.9024	-0.475225	0.163196	2.91199	0.00359129	0.0346293
Tk2	203.066	-0.479229	0.0989594	4.84269	1.28096e-06	4.52047e-05
Rbbp9	82.1521	-0.479262	0.138138	3.46945	0.000521521	0.0076758
Bmpr1a	88.2837	-0.482058	0.144726	3.33082	0.000865896	0.0116192
Gdi1	500.299	-0.482787	0.0933363	5.17255	2.30921e-07	9.95749e-06
Paip2b	69.1814	-0.485035	0.15525	3.12421	0.00178284	0.0205674
Mmp2	192.542	-0.485972	0.133788	3.6324	0.000280801	0.00465509
Gabbr1	62.0923	-0.487046	0.159479	3.05398	0.00225827	0.0247851
Rpl30	560.287	-0.489492	0.158629	3.08576	0.00203032	0.0228166
Plekho2	104.568	-0.489686	0.166594	2.93939	0.00328857	0.0324023
Cep68	248.805	-0.490638	0.097189	5.04829	4.45779e-07	1.76523e-05
Myc	236.662	-0.491107	0.0988213	4.96965	6.70734e-07	2.54862e-05
Myo7a	187.738	-0.49127	0.119372	4.11546	3.86405e-05	0.00088533
Gpd1l	112.875	-0.492939	0.150343	3.27875	0.00104267	0.0135415
Tyk2	108.581	-0.493376	0.124845	3.9519	7.75323e-05	0.00159544
9630010A21Rik	86.3169	-0.494544	0.164522	3.00595	0.00264752	0.027837
Hsd17b11	44.6742	-0.495703	0.174753	2.8366	0.00455968	0.0413442
Arrdc1	206.375	-0.496062	0.144859	3.42445	0.000616038	0.00874974
Patz1	55.8111	-0.4961	0.164659	3.0129	0.00258767	0.0273766
Arhgap9	162.169	-0.496862	0.111506	4.45593	8.3531e-06	0.000241031
Cited2	136.996	-0.498265	0.125137	3.98176	6.84075e-05	0.00142874
G530011O06Rik	248.575	-0.499551	0.148363	3.36709	0.000759647	0.0104212
Ints7	94.7987	-0.49997	0.143879	3.47494	0.000510965	0.0075494
Gm45222	108.473	-0.500308	0.129788	3.85481	0.000115822	0.00223645
Cep152	178.078	-0.500493	0.104957	4.76854	1.85563e-06	6.23321e-05
Stoml1	106.782	-0.501809	0.173378	2.8943	0.00380005	0.0361996
Ndor1	73.4158	-0.503818	0.176574	2.85329	0.00432687	0.0399975
Taf13	98.3986	-0.504707	0.126287	3.99652	6.42814e-05	0.00135734
Vprbp	43.6207	-0.504764	0.182674	2.7632	0.00572379	0.0485179
Tmcc3	359.089	-0.506336	0.0767662	6.59581	4.22929e-11	4.10911e-09
Adnp2	46.5065	-0.507175	0.168823	3.00418	0.00266294	0.0279036
Mier2	80.7562	-0.507603	0.164751	3.08102	0.00206292	0.0230456
Ptpro	358.095	-0.508669	0.0748373	6.79699	1.06825e-11	1.19698e-09
Midn	89.2795	-0.509476	0.142239	3.58182	0.000341211	0.00544038
Rcan1	176.452	-0.510151	0.138084	3.6945	0.000220323	0.00381737
Cyth3	79.6785	-0.510339	0.139988	3.6456	0.000266766	0.00445122
Hmgb2	162.886	-0.510832	0.147673	3.45921	0.000541762	0.00789438
Etv5	472.805	-0.510962	0.0682532	7.48627	7.08612e-14	1.22224e-11
Mboat1	45.4872	-0.51375	0.169322	3.03417	0.00241202	0.0260753
Ppcdc	750.149	-0.513919	0.0741373	6.93198	4.14981e-12	5.04304e-10
Polg	64.6508	-0.516323	0.160443	3.21811	0.00129038	0.015975
Nln	72.3263	-0.516446	0.170586	3.02748	0.00246601	0.0265243
Hmgxb3	125.716	-0.518931	0.131612	3.94289	8.05063e-05	0.0016478
Slco4a1	167.695	-0.521382	0.119855	4.35012	1.36065e-05	0.000365162
Fkbp5	263.331	-0.521409	0.125903	4.14135	3.45273e-05	0.00080797
Hmga1	99.4647	-0.522364	0.139962	3.73219	0.000189824	0.00337268
Acaa1a	199.107	-0.522454	0.136538	3.82643	0.000130014	0.00245541
Zfp513	50.1795	-0.524502	0.186374	2.81424	0.00488924	0.0434094
2410002F23Rik	82.2642	-0.525082	0.138261	3.79777	0.000146002	0.00270034
Ptpre	285.336	-0.525533	0.0842615	6.23692	4.46259e-10	3.62461e-08
A830008E24Rik	134.004	-0.525751	0.134291	3.91501	9.0402e-05	0.00180698
Ciz1	58.7139	-0.52916	0.178594	2.96292	0.00304738	0.0307026
Dusp6	2836.14	-0.530924	0.0794837	6.67966	2.39489e-11	2.4347e-09
Cdk6	1091.71	-0.531175	0.0658824	8.06247	7.47689e-16	1.7131e-13
Dyrk4	43.0744	-0.531371	0.177406	2.99523	0.00274235	0.0284445
Asb6	77.8108	-0.531973	0.159269	3.34009	0.000837515	0.0112778
Tln2	242.594	-0.532856	0.110596	4.81805	1.4497e-06	5.00099e-05
Def6	97.563	-0.534036	0.180309	2.96178	0.00305867	0.0307892
Mdc1	59.6551	-0.534399	0.181234	2.94867	0.00319141	0.0316407
Clasrp	77.2351	-0.535303	0.186731	2.86671	0.00414765	0.0387998
Itga9	203.969	-0.536136	0.101426	5.28598	1.25035e-07	5.71023e-06
Mpp6	78.5316	-0.536436	0.136446	3.93148	8.44259e-05	0.00170529
Dvl1	48.1284	-0.537411	0.192271	2.79507	0.00518884	0.0453351
Card6	110.015	-0.538749	0.108679	4.95723	7.15035e-07	2.70357e-05
Dhx34	58.6066	-0.538784	0.181785	2.96385	0.0030382	0.0306636
Rbm10	85.4165	-0.538937	0.153214	3.51755	0.000435553	0.00665025
Mlxipl	550.785	-0.538974	0.0883581	6.09988	1.06146e-09	7.76429e-08
Mettl17	97.6283	-0.540222	0.121755	4.43696	9.1237e-06	0.000260546
Gm3739	82.1705	-0.540558	0.164596	3.28415	0.0010229	0.0133525
Foxp1	160.43	-0.541503	0.0942509	5.74534	9.17371e-09	5.2942e-07
Gm37954	235.739	-0.541695	0.13111	4.13159	3.60258e-05	0.000835396
Hyi	38.8059	-0.54216	0.190335	2.84845	0.00439322	0.0404076
Trim47	143.988	-0.542279	0.142544	3.8043	0.000142206	0.00264606
Fbl	150.253	-0.542898	0.108438	5.00652	5.54218e-07	2.14302e-05
Sipa1	511.583	-0.546951	0.151005	3.62206	0.000292263	0.00480357
Ss18l1	31.0612	-0.547948	0.187019	2.92991	0.00339059	0.0331311
Lat2	131.22	-0.549019	0.132345	4.1484	3.34809e-05	0.000789502
Mid1	45.1842	-0.551049	0.198936	2.76998	0.005606	0.0479697
D730003I15Rik	63.0151	-0.551281	0.175211	3.14639	0.00165299	0.0192966
Cyp4f13	172.037	-0.551613	0.106255	5.1914	2.08719e-07	9.07662e-06
Chka	274.206	-0.553465	0.0846733	6.53647	6.29881e-11	5.9687e-09
Vps37c	72.3556	-0.554464	0.154533	3.588	0.000333222	0.00534513
Dis3	44.7816	-0.555179	0.200863	2.76397	0.00571026	0.0484567
Faap20	63.1337	-0.555619	0.131407	4.22824	2.35525e-05	0.000584095
Sh3tc1	105.314	-0.555817	0.187922	2.95769	0.0030995	0.0310339
C130089K02Rik	255.875	-0.555823	0.134107	4.14463	3.40361e-05	0.000798912
Col27a1	159.092	-0.558036	0.128246	4.35131	1.35327e-05	0.000363819
Fam193b	76.5495	-0.558523	0.149711	3.73066	0.000190978	0.00338926
Ccnd3	135.484	-0.559118	0.130139	4.29633	1.73652e-05	0.000448022
Sec24a	160.075	-0.559505	0.118557	4.71929	2.36668e-06	7.77965e-05
Akna	296.126	-0.559547	0.109496	5.11022	3.21782e-07	1.31725e-05
Zfp141	46.8551	-0.562922	0.176165	3.19543	0.00139625	0.0170109
Lbr	119.858	-0.562945	0.129608	4.34343	1.40274e-05	0.000375146
Cnst	35.8597	-0.565673	0.19423	2.91239	0.00358676	0.0346074
Tm6sf1	408.229	-0.568273	0.0923518	6.15336	7.58604e-10	5.79369e-08
Etohd2	40.8171	-0.568286	0.19284	2.94693	0.00320951	0.0317456
Dtx3	105.361	-0.568813	0.141036	4.03311	5.50425e-05	0.00119344
Haus4	66.6458	-0.569585	0.17053	3.34009	0.000837512	0.0112778
Ier5	545.769	-0.570163	0.113044	5.04372	4.56571e-07	1.80175e-05
Plcd1	90.8785	-0.573174	0.136928	4.18594	2.83984e-05	0.000686527
Tchp	62.2785	-0.574079	0.168098	3.41514	0.000637482	0.00896974
Trim3	39.7531	-0.57461	0.174314	3.29641	0.00097928	0.0128817
Eif1	1932.5	-0.575664	0.0668341	8.61333	7.097e-18	2.318e-15
Pik3r6	121.947	-0.576171	0.146948	3.92092	8.82132e-05	0.00176783
Gm5112	41.402	-0.577293	0.202787	2.8468	0.00441607	0.0404994
Cryl1	252.531	-0.577536	0.0963839	5.99204	2.07227e-09	1.38616e-07
Gm8797	53.3843	-0.58001	0.141939	4.08634	4.38241e-05	0.000984983
Rhobtb2	38.1116	-0.580322	0.207701	2.79402	0.00520574	0.0454311
Zc3h12a	58.293	-0.580343	0.167774	3.45908	0.000542028	0.00789438
Gmeb2	45.1114	-0.581324	0.193135	3.00994	0.002613	0.0275685
Nemp2	57.5214	-0.583043	0.16586	3.51528	0.000439296	0.00668349
H2-Ob	113.46	-0.583422	0.119013	4.90218	9.47803e-07	3.4808e-05
Fosl2	64.6616	-0.586554	0.157371	3.7272	0.000193617	0.00341241
Sgms1	78.8127	-0.589088	0.136658	4.31066	1.62769e-05	0.000422785
Trim25	92.415	-0.589354	0.162373	3.62963	0.000283823	0.00468995
Pip5k1c	122.304	-0.590933	0.139815	4.22653	2.3732e-05	0.000586103
Stat5a	50.9462	-0.591736	0.169471	3.49166	0.000480023	0.00719613
Grap	192.842	-0.591922	0.114542	5.16771	2.36977e-07	1.01615e-05
Dnajb4	138.128	-0.593803	0.129298	4.59253	4.37906e-06	0.000135257
Gm42724	86.2617	-0.594162	0.207594	2.86214	0.00420795	0.0392444
Egln2	80.5771	-0.595051	0.210032	2.83315	0.00460915	0.0416452
Gbp7	242.233	-0.595491	0.09776	6.09136	1.11956e-09	8.10677e-08
Aff1	99.5337	-0.59581	0.106603	5.58903	2.28342e-08	1.22992e-06
Dennd1c	204.504	-0.598119	0.110446	5.41551	6.11143e-08	2.96888e-06
Atad3a	99.3615	-0.599487	0.164744	3.6389	0.000273802	0.00455378
Zfp36l1	1164.66	-0.599671	0.101294	5.92009	3.2177e-09	2.06673e-07
Sncaip	76.6863	-0.600938	0.163415	3.67737	0.000235654	0.00402842
Ubc	2745.12	-0.601803	0.111293	5.40736	6.39599e-08	3.08758e-06
Mttp	49.1861	-0.602852	0.169782	3.55074	0.000384153	0.00601134
Abl2	153.328	-0.603444	0.102438	5.89083	3.84261e-09	2.39788e-07
Ctdsp2	108.376	-0.604057	0.153413	3.93747	8.23466e-05	0.00167209
Lcmt2	57.6288	-0.604819	0.164261	3.68206	0.000231355	0.00397263
Gm11713	33.1189	-0.606044	0.17714	3.42128	0.00062328	0.00883469
Pex19	103.576	-0.606371	0.124565	4.86791	1.12785e-06	4.06422e-05
Nit1	75.279	-0.609349	0.141374	4.31019	1.63116e-05	0.000422972
Dnajb1	504.951	-0.610207	0.117735	5.18289	2.18469e-07	9.44708e-06
Mlxip	343.969	-0.612301	0.0801028	7.64394	2.10682e-14	4.04272e-12
5430420F09Rik	29.894	-0.613703	0.223088	2.75094	0.00594239	0.0499024
Gm17251	61.8495	-0.613898	0.154494	3.97362	7.07897e-05	0.00147248
Gm1821	368.484	-0.614323	0.111875	5.49113	3.99363e-08	2.02331e-06
Kat2a	86.1653	-0.615151	0.199827	3.07841	0.00208108	0.0231787
Fpgs	45.469	-0.616329	0.200277	3.07739	0.00208825	0.0232295
Ubb	4958.87	-0.616705	0.0912365	6.75941	1.38554e-11	1.46686e-09
Cyp27a1	144.527	-0.619279	0.127036	4.87484	1.08895e-06	3.93329e-05
Liph	80.3103	-0.620561	0.172936	3.58839	0.000332732	0.00534286
Rasa4	219.769	-0.623147	0.144441	4.31419	1.60187e-05	0.000417493
Gdap10	59.8145	-0.625426	0.193075	3.23928	0.0011983	0.0151027
Ptma	846.941	-0.626109	0.0781289	8.0138	1.1122e-15	2.47441e-13
Ccnl1	1036.26	-0.626272	0.103912	6.02695	1.67079e-09	1.14724e-07
Tnfsf13b	41.9293	-0.627214	0.185792	3.37589	0.000735767	0.010148
Efnb1	63.4123	-0.628204	0.222773	2.81994	0.00480334	0.0428449
Diaph1	57.9984	-0.629294	0.196076	3.20944	0.00132996	0.0163806
Mks1	36.5014	-0.633269	0.207347	3.05415	0.00225702	0.0247851
Ext1	62.1856	-0.636075	0.168893	3.76615	0.000165784	0.00299759
Gm43112	47.9267	-0.636186	0.212597	2.99246	0.00276743	0.0285695
Gabarapl1	38.5143	-0.637371	0.223166	2.85604	0.00428966	0.0397889
Homer1	25.12	-0.638517	0.22033	2.898	0.00375553	0.035875
Gltscr1	62.4871	-0.639654	0.19919	3.21127	0.0013215	0.0163074
Capg	102.279	-0.645219	0.197222	3.27154	0.00106962	0.0137981
Ctnna1	127.943	-0.645417	0.123253	5.23653	1.63621e-07	7.31421e-06
Rhbdd1	46.6764	-0.645873	0.20131	3.20835	0.00133499	0.016421
Bcl2a1a	75.7084	-0.648049	0.159654	4.05909	4.92652e-05	0.00108973
Rbm5	993.407	-0.648327	0.172406	3.76046	0.0001696	0.00305579
RP24-233B16.6	63.138	-0.650422	0.180184	3.60976	0.000306479	0.00499444
Gm3248	43.6299	-0.650841	0.220063	2.95753	0.00310116	0.0310339
Gm37531	121.406	-0.651407	0.139185	4.68015	2.86668e-06	9.22568e-05
Ppox	169.395	-0.655078	0.122936	5.32861	9.89694e-08	4.63195e-06
Zfp865	26.0325	-0.65573	0.213725	3.0681	0.00215423	0.0238426
Rnasel	164.422	-0.656084	0.126545	5.18459	2.16494e-07	9.38811e-06
Tagap	378.199	-0.656378	0.0905606	7.24794	4.2316e-13	6.1866e-11
Arid3b	129.701	-0.66047	0.111147	5.9423	2.81047e-09	1.83589e-07
Lsp1	440.462	-0.660476	0.102833	6.42283	1.33765e-10	1.23352e-08
Dgkz	194.531	-0.661419	0.170645	3.876	0.000106186	0.00206833
Mum1	33.9868	-0.662201	0.23362	2.83452	0.00458948	0.0415163
Chd3	31.576	-0.662786	0.232406	2.85184	0.00434666	0.0400995
Brd2	829.876	-0.663966	0.0987863	6.72124	1.80187e-11	1.88167e-09
Arrdc3	169.964	-0.66673	0.133337	5.00034	5.72302e-07	2.20195e-05
Cdca7	93.0047	-0.667828	0.144486	4.62209	3.79891e-06	0.000119014
Kremen1	34.644	-0.669812	0.204346	3.27784	0.00104606	0.0135625
Gm2237	61.6495	-0.673044	0.166797	4.03512	5.45754e-05	0.00118499
Pafah1b3	50.3207	-0.673534	0.167406	4.02337	5.73717e-05	0.00123329
Lifr	397.083	-0.673542	0.110814	6.07812	1.21603e-09	8.64229e-08
Kif9	31.16	-0.674612	0.222299	3.0347	0.00240772	0.0260655
Zfp36	6119.77	-0.674985	0.147406	4.57909	4.67009e-06	0.000142243
Ildr1	20.7526	-0.675765	0.232823	2.90248	0.0037022	0.0355203
Arhgap22	47.3877	-0.676647	0.224383	3.01559	0.00256478	0.0271939
Arhgap4	185.104	-0.677663	0.162142	4.17945	2.92215e-05	0.000703102
Gm6054	26.9287	-0.678109	0.236902	2.8624	0.0042044	0.0392351
Gm3591	21.2681	-0.682649	0.237988	2.86842	0.00412533	0.0386382
Gm15890	26.1601	-0.683962	0.226785	3.0159	0.00256218	0.0271939
Gm26809	29.7808	-0.684054	0.20563	3.32662	0.000879064	0.0117548
Abhd15	110.687	-0.685881	0.134984	5.08121	3.75036e-07	1.49926e-05
Itpr3	33.9205	-0.687418	0.22132	3.10599	0.00189643	0.0216125
Arhgef1	253.673	-0.68933	0.145496	4.73781	2.16045e-06	7.17858e-05
Frmd8	109.105	-0.689374	0.203938	3.38031	0.000724036	0.0100042
Fnbp1	484.045	-0.689961	0.0823793	8.37542	5.50293e-17	1.56436e-14
Xylb	37.3651	-0.690125	0.191516	3.60349	0.000313968	0.00510023
Rpl22l1	226.494	-0.692538	0.115323	6.00521	1.91084e-09	1.28655e-07
Hist1h1e	129.409	-0.694671	0.131732	5.27335	1.33953e-07	6.08377e-06
Il1rl2	173.31	-0.695709	0.117473	5.9223	3.17478e-09	2.04773e-07
Myo1c	124.088	-0.697913	0.134402	5.19275	2.07216e-07	9.03685e-06
Fhad1	27.8655	-0.699524	0.213908	3.27022	0.00107465	0.0138254
Rasl2-9	17.6158	-0.705749	0.24179	2.91885	0.00351324	0.0340478
Soga1	247.451	-0.708696	0.128937	5.49647	3.87458e-08	1.97604e-06
Tsc22d3	966.173	-0.708697	0.0894263	7.92493	2.28282e-15	4.80049e-13
Snrnp35	20.7155	-0.711418	0.237114	3.00032	0.00269696	0.0281257
Ercc5	161.656	-0.714475	0.121665	5.87246	4.29364e-09	2.64705e-07
Dennd2c	75.5496	-0.717191	0.176367	4.06646	4.77325e-05	0.00106041
Dgka	31.6777	-0.717384	0.213288	3.36345	0.000769739	0.0105314
Etfbkmt	21.1352	-0.718956	0.249643	2.87994	0.0039775	0.0375283
Pou6f1	25.216	-0.722173	0.218757	3.30126	0.000962508	0.0126937
Gm42962	18.0607	-0.722949	0.249259	2.9004	0.00372691	0.0357127
Disc1	35.4939	-0.724103	0.222857	3.24919	0.00115736	0.0146818
Odc1	134.746	-0.724572	0.176897	4.09602	4.20322e-05	0.000950274
Nabp1	32.2556	-0.724728	0.219146	3.30706	0.000942821	0.012484
Kdm6b	756.803	-0.73203	0.165717	4.41735	9.99195e-06	0.00028196
Ephx1	57.1253	-0.732129	0.220034	3.32735	0.000876763	0.0117343
Fus	381.609	-0.73851	0.0833238	8.86313	7.77983e-19	3.14285e-16
Cdk14	71.5471	-0.739469	0.152979	4.83379	1.3396e-06	4.68433e-05
Pstk	50.5864	-0.742254	0.181045	4.09983	4.13457e-05	0.000936132
2310010J17Rik	27.664	-0.743206	0.202475	3.67061	0.000241977	0.00411361
Angel1	40.1535	-0.748402	0.235329	3.18023	0.00147158	0.0176348
Mir142hg	155.01	-0.750824	0.102228	7.34459	2.06397e-13	3.26639e-11
Dusp16	63.2234	-0.758661	0.188014	4.03513	5.45726e-05	0.00118499
Ptch1	27.7424	-0.761716	0.219754	3.46622	0.000527835	0.00775387
Pnrc1	516.275	-0.761938	0.112837	6.75254	1.45276e-11	1.52749e-09
Fndc7	77.9548	-0.764579	0.193855	3.94408	8.01074e-05	0.00164183
A130071D04Rik	99.233	-0.765145	0.167186	4.5766	4.72601e-06	0.000143377
Gm10762	42.907	-0.770807	0.185925	4.14579	3.38646e-05	0.000797324
Ggt5	86.8337	-0.772434	0.136262	5.66875	1.43845e-08	7.94303e-07
RP23-291B1.2	28.461	-0.77262	0.217618	3.55034	0.000384729	0.00601423
Agpat2	50.7625	-0.774026	0.187743	4.12279	3.74306e-05	0.000860174
Ampd3	41.8371	-0.774598	0.197493	3.92215	8.77629e-05	0.00176111
Eif4e3	29.1187	-0.775644	0.22068	3.51479	0.000440098	0.00668906
Socs1	28.2916	-0.777435	0.223649	3.47615	0.000508677	0.00752283
Cry2	23.3891	-0.779338	0.280047	2.78288	0.0053878	0.0465961
Plin3	92.3896	-0.779853	0.181392	4.29926	1.71368e-05	0.000442874
Gm45221	57.9896	-0.782975	0.167018	4.68796	2.75935e-06	8.93647e-05
BC049352	50.4643	-0.783397	0.196178	3.99329	6.5162e-05	0.00137318
Rnu2-10	53.7663	-0.783851	0.195432	4.01087	6.04959e-05	0.00128804
Klf7	289.101	-0.783901	0.0724907	10.8138	2.961e-27	3.03029e-24
D830025C05Rik	59.2991	-0.795867	0.186354	4.27073	1.94831e-05	0.000495173
4930481A15Rik	22.1734	-0.796218	0.262223	3.03641	0.00239411	0.0259561
Gm45133	17.224	-0.798312	0.289713	2.75553	0.00585967	0.0495329
Ppp1r10	236.054	-0.80057	0.131504	6.08781	1.14464e-09	8.24949e-08
2810013P06Rik	440.723	-0.805671	0.109924	7.32936	2.31249e-13	3.54991e-11
Gm12940	37.2096	-0.80787	0.211392	3.82167	0.00013255	0.00248641
Etv1	117.813	-0.810629	0.116549	6.95524	3.51959e-12	4.39262e-10
Myo1g	86.4077	-0.81701	0.149313	5.47179	4.4552e-08	2.24973e-06
Cntln	43.0521	-0.817545	0.217349	3.76144	0.00016894	0.00304746
Pigl	29.901	-0.818947	0.24489	3.34414	0.000825394	0.0111832
Gm23849	72.6573	-0.81936	0.203258	4.03114	5.55076e-05	0.00120014
Tfap4	17.3477	-0.821473	0.226507	3.6267	0.000287071	0.00473852
Phxr4	48.0074	-0.821533	0.20338	4.03941	5.35862e-05	0.00117375
Gm43147	17.0696	-0.823912	0.283351	2.90774	0.00364052	0.0349941
Dynlt1b	29.051	-0.829086	0.238691	3.47348	0.000513765	0.00758347
Gm28286	13.7516	-0.833505	0.295313	2.82244	0.00476595	0.042681
Cnn2	56.2153	-0.834021	0.194963	4.27784	1.88716e-05	0.000482027
Gm29170	23.7	-0.834416	0.256687	3.25071	0.00115117	0.0146288
Mib2	74.4405	-0.835284	0.200374	4.16863	3.06431e-05	0.000731573
Hk1	24.2985	-0.836859	0.253947	3.29541	0.000982774	0.0129166
Gm26887	21.5813	-0.83978	0.199344	4.21272	2.52314e-05	0.000618733
Gm3252	35.561	-0.843152	0.194809	4.3281	1.50402e-05	0.000397388
Erdr1	49.2937	-0.845843	0.299053	2.82841	0.00467805	0.0421684
Gm20492	11.6689	-0.847958	0.276115	3.07103	0.0021332	0.0236439
Gm13889	15.1392	-0.849167	0.280845	3.02362	0.00249774	0.026757
Eng	293.062	-0.854936	0.0998203	8.56476	1.08304e-17	3.46369e-15
Dfna5	79.0857	-0.858127	0.152475	5.62797	1.82339e-08	9.92585e-07
9430034N14Rik	28.5605	-0.859634	0.266695	3.22329	0.00126727	0.0158257
Gtpbp3	20.7346	-0.860301	0.312779	2.75051	0.00595031	0.0499343
4833411C07Rik	16.6938	-0.860812	0.274914	3.13121	0.00174089	0.020139
Gm42602	42.7822	-0.860817	0.193667	4.44483	8.79618e-06	0.00025334
Gm10160	9.98134	-0.863049	0.3076	2.80575	0.00501998	0.0442375
Tmem62	18.6551	-0.863263	0.284693	3.03226	0.00242726	0.0261664
Slc22a21	33.8598	-0.864653	0.276766	3.12414	0.00178328	0.0205674
Relt	38.147	-0.865904	0.230333	3.75936	0.000170351	0.00306572
Fcgr3	4436.83	-0.86661	0.0674377	12.8505	8.54216e-38	2.18551e-34
Tsc22d1	21.4357	-0.866714	0.300147	2.88763	0.00388156	0.0368269
BC049715	39.9002	-0.868781	0.232389	3.73848	0.00018514	0.00329707
Pim3	41.9312	-0.869157	0.281895	3.08326	0.00204743	0.022925
Gm44187	206.427	-0.869906	0.118253	7.3563	1.89079e-13	3.02349e-11
Serpine1	16.8981	-0.870068	0.240582	3.61652	0.000298591	0.00489708
Nsun6	118.815	-0.871641	0.122816	7.09712	1.27381e-12	1.74591e-10
Jup	181.104	-0.872705	0.142415	6.12788	8.90552e-10	6.70141e-08
Pwp2	28.8206	-0.873267	0.223119	3.9139	9.08156e-05	0.00181289
Parvb	27.9393	-0.873388	0.267282	3.26767	0.00108437	0.0139182
Gm43581	21.3491	-0.874523	0.281176	3.11023	0.00186939	0.0213678
1700023H06Rik	83.6463	-0.874668	0.180777	4.83837	1.30908e-06	4.59854e-05
Kcnip3	25.8291	-0.875449	0.302069	2.89817	0.00375344	0.035875
Rhbdf1	18.6693	-0.875872	0.300287	2.91679	0.00353659	0.0342093
Gm23971	19.5591	-0.880767	0.310193	2.83941	0.00451966	0.0411498
CAAA01194877.2	23.7731	-0.886978	0.242654	3.65532	0.000256862	0.0043141
Ifitm10	111.401	-0.888443	0.128875	6.89383	5.431e-12	6.46289e-10
Fbxo21	33.6591	-0.889042	0.245234	3.62528	0.000288653	0.00475952
Rdh5	13.0943	-0.889459	0.2927	3.03881	0.00237515	0.0258588
Junb	5729.32	-0.891932	0.206682	4.31548	1.59255e-05	0.000415771
Cbfa2t3	189.149	-0.894438	0.112184	7.97296	1.5492e-15	3.34954e-13
Myom1	18.9505	-0.895529	0.258967	3.45808	0.000544042	0.0079162
Mafk	28.6771	-0.898293	0.288353	3.11525	0.00183787	0.0210546
Rexo1	91.8186	-0.900298	0.218483	4.12068	3.77763e-05	0.000866822
Cd276	63.6619	-0.900678	0.197077	4.57018	4.87307e-06	0.000146679
Gm3164	20.6795	-0.901612	0.237371	3.79833	0.000145676	0.00269756
Gm45546	314.889	-0.903458	0.0987978	9.14452	5.98966e-20	3.06491e-17
Tmem181b-ps	95.5115	-0.908059	0.108221	8.39076	4.83006e-17	1.40121e-14
Leng9	19.155	-0.912782	0.289179	3.15646	0.00159695	0.018843
Gm9725	46.6363	-0.913121	0.207565	4.39921	1.08647e-05	0.000303796
Vangl2	23.7459	-0.914207	0.255417	3.57928	0.000344546	0.00548097
Tlr5	31.3788	-0.920757	0.24496	3.7588	0.000170731	0.00306896
Naalad2	25.7981	-0.921969	0.222422	4.14514	3.39607e-05	0.000798363
Tmppe	19.0031	-0.922545	0.321592	2.86868	0.00412186	0.0386293
Cirbp	295.378	-0.923422	0.150531	6.13444	8.54584e-10	6.46243e-08
Slfn10-ps	14.9892	-0.930521	0.335838	2.77074	0.00559286	0.0479253
Wdr6	27.6884	-0.936019	0.262793	3.5618	0.000368316	0.00581091
Ddx11	31.4871	-0.940505	0.26181	3.59233	0.000327741	0.00528482
Polg2	111.859	-0.941234	0.174976	5.37922	7.48105e-08	3.57762e-06
Tmsb10	159.096	-0.944093	0.128777	7.3312	2.28103e-13	3.53698e-11
Dennd6b	22.7187	-0.952616	0.253164	3.76284	0.000167994	0.00303396
Arhgap29	14.954	-0.954669	0.347017	2.75107	0.00594003	0.0499024
Gas6	662.622	-0.955303	0.127968	7.46518	8.31845e-14	1.38801e-11
Gm3264	18.1943	-0.958538	0.229345	4.17945	2.92212e-05	0.000703102
Zfp61	28.2477	-0.959381	0.261925	3.6628	0.000249472	0.00422699
Sgsh	15.3915	-0.959718	0.302485	3.17277	0.00150991	0.0179958
Rusc2	35.7883	-0.961108	0.221076	4.34741	1.37757e-05	0.000369059
2410006H16Rik	412.507	-0.962419	0.114185	8.42856	3.49944e-17	1.05333e-14
Atf4	618.785	-0.967128	0.105894	9.13297	6.66426e-20	3.3001e-17
Tango6	17.7055	-0.976724	0.321411	3.03887	0.00237471	0.0258588
Tmx4	755.177	-0.978024	0.117851	8.29879	1.05174e-16	2.83249e-14
Ezr	33.23	-0.97908	0.319792	3.06162	0.00220145	0.0242776
Brpf3	20.6981	-0.979909	0.301554	3.24953	0.00115596	0.0146775
Gm37820	22.0448	-0.981528	0.257785	3.80755	0.000140349	0.00261469
Gmfg	268.887	-0.985983	0.0995722	9.90219	4.07276e-23	2.51272e-20
Atp8b2	20.4119	-0.993461	0.290691	3.41758	0.000631804	0.00891436
C130036L24Rik	11.0253	-0.995049	0.328994	3.02452	0.00249025	0.0266954
Btg2	3275.74	-0.996158	0.139437	7.14412	9.05734e-13	1.27559e-10
Eps8	33.1591	-0.997266	0.266595	3.74076	0.000183467	0.0032787
4930432B10Rik	6.50699	-0.997514	0.354081	2.81719	0.00484455	0.0431123
Arsg	143.984	-0.99898	0.121669	8.21061	2.20066e-16	5.82454e-14
Mmd	38.8079	-1.00032	0.231343	4.32398	1.53238e-05	0.000404185
Lbh	60.0223	-1.00184	0.164241	6.09978	1.06215e-09	7.76429e-08
H3f3b	4239.74	-1.00341	0.0863037	11.6265	3.02341e-31	4.2193e-28
Ier2	1475.94	-1.00342	0.165289	6.07072	1.27338e-09	8.92586e-08
F11r	1383.18	-1.01202	0.076351	13.2548	4.23106e-40	1.62377e-36
Prps1l1	16.2437	-1.01217	0.266337	3.80035	0.000144492	0.0026821
Catip	21.8555	-1.01466	0.257738	3.93677	8.25854e-05	0.00167252
Neat1	645.774	-1.01544	0.187999	5.40132	6.61518e-08	3.18338e-06
2410022M11Rik	33.0505	-1.01557	0.229705	4.42119	9.81606e-06	0.000278019
Gm6485	26.6771	-1.01571	0.234107	4.33864	1.43364e-05	0.000381419
Teddm2	29.7566	-1.02536	0.254542	4.02826	5.61901e-05	0.00121319
Crip1	40.3862	-1.02821	0.222394	4.62337	3.77559e-06	0.000118526
Spred2	33.1676	-1.02838	0.222725	4.61725	3.88851e-06	0.000121573
Adssl1	40.5892	-1.0286	0.204399	5.03233	4.84566e-07	1.89887e-05
Synj2	59.7921	-1.03174	0.170742	6.04269	1.51562e-09	1.05277e-07
Bahcc1	25.1332	-1.03299	0.273484	3.77717	0.000158622	0.00289247
Per1	170.744	-1.0334	0.148417	6.96281	3.33545e-12	4.19692e-10
Rgs1	1343.02	-1.03416	0.146471	7.06051	1.65887e-12	2.21438e-10
Igfbp4	342.53	-1.03427	0.161945	6.38655	1.69665e-10	1.53208e-08
Otud1	103.458	-1.03445	0.163091	6.34277	2.2567e-10	1.97957e-08
Tnf	109.484	-1.03619	0.271602	3.81511	0.00013612	0.00254207
Best1	29.8319	-1.04743	0.222807	4.70105	2.58832e-06	8.45389e-05
Jpx	16.8185	-1.05152	0.263963	3.98358	6.78857e-05	0.00141977
4933433G15Rik	16.7345	-1.05153	0.310365	3.38806	0.000703893	0.00976103
5031425E22Rik	88.7881	-1.05368	0.175264	6.01193	1.83322e-09	1.23972e-07
Rbm3os	10.2631	-1.05476	0.347552	3.03483	0.0024067	0.0260655
Adgrl1	12.5612	-1.05566	0.347669	3.0364	0.00239423	0.0259561
Bbc3	87.305	-1.05743	0.22589	4.68119	2.85213e-06	9.19812e-05
Mycl	53.4363	-1.05894	0.170897	6.19635	5.77882e-10	4.59641e-08
Rgs3	69.9664	-1.06135	0.195093	5.44021	5.32165e-08	2.60999e-06
Elavl4	30.2831	-1.0633	0.274823	3.86904	0.000109264	0.00212049
Gm29707	26.7339	-1.06488	0.276364	3.85317	0.000116597	0.0022486
H1f0	220.278	-1.06662	0.145603	7.32558	2.37874e-13	3.61546e-11
2810454H06Rik	15.996	-1.06968	0.237505	4.50381	6.67443e-06	0.000195533
Gm37168	14.0452	-1.07429	0.365678	2.93781	0.00330542	0.0325057
Gm20682	21.5004	-1.07676	0.269653	3.99312	6.52106e-05	0.00137318
Gm4430.2	14.0473	-1.07862	0.375043	2.876	0.00402744	0.0378599
Nfkbia	1299.27	-1.07955	0.0706533	15.2795	1.0469e-52	8.03545e-49
Gm37352	86.8348	-1.08376	0.232336	4.66463	3.09179e-06	9.92931e-05
4921536K21Rik	14.0183	-1.08504	0.327605	3.31204	0.000926198	0.0122994
Msh5	15.2881	-1.08605	0.37499	2.89622	0.00377687	0.0360564
Scimp	14.8893	-1.08639	0.357632	3.03773	0.00238371	0.0259152
Nfkbiz	223.829	-1.09004	0.158177	6.89123	5.53108e-12	6.53135e-10
Lgals4	21.7728	-1.09138	0.316087	3.45279	0.000554814	0.00802673
Gm25939	9.52235	-1.09739	0.384358	2.85512	0.00430206	0.0398317
Cmya5	9.95652	-1.09892	0.366759	2.99629	0.00273283	0.0284033
Kntc1	35.4362	-1.10863	0.395703	2.80167	0.00508385	0.044621
Nav3	406.841	-1.1089	0.103817	10.6812	1.24622e-26	1.19567e-23
E130317F20Rik	13.7441	-1.10911	0.350238	3.16673	0.00154166	0.0183032
Gm38252	13.7123	-1.11656	0.393727	2.83587	0.00457006	0.0413894
Hbegf	12.0679	-1.11812	0.333638	3.35129	0.000804365	0.0109369
Ccnd1	259.564	-1.12132	0.113726	9.85983	6.21535e-23	3.62904e-20
Epor	39.5067	-1.12167	0.362951	3.09041	0.00199881	0.0225449
Bcl2	25.665	-1.12416	0.297773	3.77523	0.000159861	0.00290762
Dnajb13	23.5734	-1.12462	0.262321	4.28718	1.80959e-05	0.000465309
Cd300lf	37.0296	-1.12873	0.246422	4.58048	4.63916e-06	0.000141864
Cbx7	31.788	-1.13105	0.232408	4.86665	1.13508e-06	4.07118e-05
Ccr5	470.324	-1.14327	0.0723599	15.7998	3.12335e-56	4.79466e-52
Tgfbi	178.743	-1.14751	0.131733	8.71088	3.01527e-18	1.05199e-15
Ccl4	339.21	-1.14759	0.246687	4.65201	3.28715e-06	0.000104691
Gm45096	21.0927	-1.15369	0.255534	4.51483	6.33675e-06	0.000186351
Tomm40l	10.7134	-1.15523	0.34239	3.374	0.000740843	0.0101997
Gm16287	14.7689	-1.16028	0.311621	3.72339	0.000196566	0.00345251
Acvr2b	43.4705	-1.16169	0.217441	5.34256	9.16423e-08	4.30215e-06
Notch4	28.6321	-1.17031	0.284994	4.10642	4.01838e-05	0.000912753
Ccl3	485.519	-1.17289	0.192709	6.08632	1.15539e-09	8.28801e-08
Meig1	13.3206	-1.17448	0.338868	3.46589	0.000528485	0.007756
Rhebl1	12.5095	-1.17555	0.39261	2.9942	0.00275169	0.0285029
Il1rl1	22.2483	-1.17615	0.310691	3.78558	0.000153347	0.00281247
Rwdd3	9.85698	-1.17829	0.339439	3.4713	0.000517942	0.00763045
Clmp	8.96461	-1.17896	0.393544	2.99576	0.00273759	0.0284318
2900092N22Rik	16.038	-1.18294	0.283099	4.17853	2.934e-05	0.000704849
Cntrob	19.5035	-1.18355	0.341652	3.4642	0.000531802	0.00779722
Hist2h2ac	7.58184	-1.18584	0.393054	3.017	0.00255288	0.0271394
Taf4b	11.4973	-1.18756	0.41677	2.84943	0.00437973	0.0403077
Gm17275	17.8333	-1.18757	0.306502	3.87459	0.000106806	0.00207541
Gpd1	22.5843	-1.19773	0.272389	4.39714	1.09684e-05	0.000305584
Nav1	97.6363	-1.19806	0.146084	8.2012	2.37992e-16	6.19222e-14
Cmpk2	12.4454	-1.2024	0.426958	2.8162	0.00485951	0.0431953
Gm23444	10.4614	-1.21118	0.400696	3.02269	0.00250538	0.0268201
A230050P20Rik	38.735	-1.2134	0.21366	5.67912	1.35389e-08	7.58526e-07
Pear1	24.479	-1.22377	0.307023	3.98593	6.72167e-05	0.0014077
Zswim4	87.7267	-1.22503	0.163963	7.47136	7.93726e-14	1.35383e-11
Ifi207	69.8877	-1.22762	0.419699	2.92501	0.00344445	0.0334908
Tmem154	28.0251	-1.228	0.324242	3.78728	0.000152303	0.00279665
Plpp3	6.80012	-1.23131	0.445177	2.76588	0.00567689	0.0482888
Gm43858	7.89023	-1.23675	0.420177	2.9434	0.00324624	0.0320264
Snora28	51.1072	-1.2371	0.194593	6.35735	2.05261e-10	1.82136e-08
Myo1b	65.2721	-1.23741	0.208303	5.94044	2.84255e-09	1.84898e-07
Gm10728	8.91915	-1.23778	0.446748	2.77064	0.00559456	0.0479253
E330011M16Rik	8.70762	-1.24885	0.417161	2.99369	0.0027563	0.0285313
Gm12279	32.9031	-1.25821	0.274763	4.57926	4.66632e-06	0.000142243
Rccd1	17.1902	-1.25888	0.272172	4.62533	3.74007e-06	0.000117651
Ccdc146	10.0161	-1.26091	0.393145	3.20723	0.0013402	0.0164719
Cdkn1c	8.28021	-1.26337	0.364741	3.46373	0.000532741	0.00780005
Marcksl1	216.114	-1.2727	0.177742	7.16037	8.04616e-13	1.15436e-10
Setd6	11.9518	-1.27505	0.399454	3.19199	0.00141297	0.0171195
Dusp2	62.1033	-1.27831	0.302421	4.22691	2.36921e-05	0.000586103
Cybb	157.959	-1.27976	0.397414	3.22022	0.0012809	0.0159287
Dqx1	12.4966	-1.28186	0.433945	2.95396	0.00313726	0.0312525
Gm14508	14.5278	-1.29524	0.324091	3.99653	6.4277e-05	0.00135734
Klf6	865.69	-1.29672	0.139327	9.30701	1.31486e-20	7.20871e-18
Gm26532	42.3705	-1.30109	0.223377	5.82463	5.72381e-09	3.44573e-07
Dusp23	7.12037	-1.31335	0.459179	2.86021	0.00423354	0.0393874
Gm37675	78.4856	-1.31403	0.240938	5.45381	4.93012e-08	2.44136e-06
Thap8	10.2426	-1.31623	0.361218	3.64387	0.00026857	0.00447645
Batf	15.5605	-1.31709	0.315065	4.18039	2.91012e-05	0.000702409
1810032O08Rik	18.7467	-1.31831	0.298839	4.41146	1.02676e-05	0.000288678
Alpk1	17.6452	-1.31857	0.388828	3.39114	0.000696021	0.0096781
Gm29340	15.0701	-1.32155	0.404868	3.26416	0.0010979	0.0140566
RP23-162P10.2	7.01766	-1.32186	0.465158	2.84175	0.00448665	0.040948
B4galt3	115.421	-1.32522	0.152297	8.70153	3.27428e-18	1.11697e-15
Nle1	18.9575	-1.32534	0.381159	3.47713	0.000506812	0.00750247
C330011M18Rik	15.2607	-1.32627	0.3158	4.19971	2.67263e-05	0.00065123
Ccrl2	140.84	-1.32777	0.167202	7.94111	2.00374e-15	4.27213e-13
Klhl35	10.2716	-1.33476	0.413334	3.22925	0.00124115	0.015566
Gm20045	8.24542	-1.3392	0.408665	3.27701	0.00104911	0.0135906
Kcnn4	19.9961	-1.34141	0.365575	3.66931	0.000243207	0.00412994
Gm16575	10.8859	-1.34297	0.430165	3.122	0.00179627	0.0206728
Arg1	63.2577	-1.34422	0.447159	3.00614	0.0026459	0.027837
Olfr1328	12.616	-1.3469	0.441042	3.05391	0.00225877	0.0247851
Nup210l	21.6148	-1.3471	0.308411	4.36786	1.25468e-05	0.000344556
Fam129a	58.368	-1.35445	0.213265	6.35101	2.1391e-10	1.8872e-08
Gimap1	18.4332	-1.35836	0.291464	4.66049	3.1545e-06	0.000101096
Gm37728	6.29628	-1.36922	0.473932	2.88907	0.00386377	0.0366808
Tmod1	5.18483	-1.37634	0.499883	2.75332	0.00589949	0.0497326
Dnah10	7.45136	-1.37764	0.494878	2.78379	0.00537277	0.0465961
Cyr61	25.3661	-1.38507	0.429924	3.22167	0.00127448	0.0158803
Enkur	9.87855	-1.39885	0.325325	4.29984	1.70922e-05	0.000442465
Atf3	250.842	-1.3994	0.274317	5.10137	3.37196e-07	1.37302e-05
Mir17hg	23.7937	-1.39968	0.267317	5.23603	1.64067e-07	7.31421e-06
Adamts1	122.009	-1.40134	0.235282	5.956	2.58492e-09	1.69578e-07
S100a10	16.4099	-1.40597	0.305049	4.60898	4.04654e-06	0.000126001
Klf4	410.585	-1.41517	0.214858	6.58654	4.50191e-11	4.34647e-09
Junos	30.4046	-1.43101	0.275551	5.19327	2.06631e-07	9.03685e-06
RP23-394G23.2	11.2705	-1.43695	0.338884	4.24023	2.2329e-05	0.000556455
4930430E12Rik	6.14983	-1.43819	0.467677	3.07518	0.00210374	0.023368
Dusp18	37.9831	-1.44044	0.292861	4.91851	8.7206e-07	3.21803e-05
Gm42934	7.08406	-1.45373	0.46879	3.10101	0.00192859	0.021914
Egr1	7021.12	-1.45406	0.205057	7.09103	1.33117e-12	1.79252e-10
Pkmyt1	30.3086	-1.45875	0.478657	3.04759	0.00230685	0.0252226
Jun	2823.44	-1.46037	0.248439	5.87819	4.14766e-09	2.56737e-07
4930405O22Rik	7.10938	-1.46322	0.41636	3.51431	0.000440896	0.00669456
Gm42660	8.20227	-1.46656	0.494064	2.96836	0.00299394	0.0302791
Gm4430.1	7.64131	-1.46773	0.4518	3.24862	0.00115967	0.0146882
Steap3	18.9555	-1.476	0.383521	3.84855	0.000118818	0.00227998
4933424M12Rik	53.5854	-1.48065	0.233946	6.32902	2.46715e-10	2.13973e-08
Gm9835	7.01648	-1.49806	0.522385	2.86773	0.00413426	0.0386982
Socs3	386.868	-1.50378	0.223994	6.71348	1.90033e-11	1.97108e-09
Fos	2272.52	-1.51357	0.23471	6.44866	1.12843e-10	1.05271e-08
RP23-269O24.5	5.81338	-1.52662	0.47973	3.18225	0.00146135	0.017526
Plekha4	5.49263	-1.53352	0.53882	2.84607	0.00442629	0.0405403
Thsd1	8.33391	-1.53389	0.487057	3.14931	0.00163656	0.0191631
Gm20559	18.6487	-1.5376	0.555649	2.76721	0.00565391	0.0482185
Pstpip1	21.0882	-1.53821	0.498407	3.08624	0.00202705	0.0228166
Mob3b	8.98896	-1.54042	0.461968	3.33447	0.000854618	0.011488
Fosb	460.662	-1.54533	0.332159	4.6524	3.28101e-06	0.000104691
Ppp1r15a	1030.69	-1.55262	0.272966	5.68796	1.28564e-08	7.25581e-07
Atp1b4	6.10672	-1.5625	0.55323	2.82433	0.00473797	0.0425586
Gm11335	3.95368	-1.59389	0.517675	3.07894	0.00207741	0.0231593
Dusp1	3594.35	-1.59626	0.239657	6.6606	2.72719e-11	2.73628e-09
Afap1l1	51.3757	-1.59974	0.191575	8.35045	6.80013e-17	1.89798e-14
Klf2	409.928	-1.63554	0.260054	6.28924	3.19033e-10	2.70578e-08
Gm9821	3.51304	-1.66057	0.597706	2.77825	0.00546534	0.0471604
Gm43336	18.282	-1.66652	0.400932	4.15661	3.23001e-05	0.000765311
9430076C15Rik	40.436	-1.66784	0.269422	6.19043	5.99986e-10	4.72327e-08
Gm43727	6.72618	-1.67044	0.475846	3.51047	0.00044732	0.00674717
1700056E22Rik	3.70569	-1.68097	0.595929	2.82076	0.00479098	0.0427947
D330045A20Rik	15.326	-1.69353	0.325876	5.19687	2.0267e-07	8.88912e-06
Gem	84.0461	-1.69446	0.238407	7.10744	1.18216e-12	1.6349e-10
Smpdl3b	18.6168	-1.71022	0.319095	5.35958	8.34162e-08	3.92798e-06
Tex14	7.70929	-1.71195	0.484233	3.53538	0.000407184	0.00628842
Gm38140	46.1819	-1.71358	0.255582	6.70462	2.01929e-11	2.08041e-09
Olfr1330	18.2855	-1.7177	0.300923	5.70811	1.14238e-08	6.47107e-07
D830036C21Rik	9.30643	-1.73088	0.416421	4.15657	3.23055e-05	0.000765311
Igf1r	65.6338	-1.73475	0.191548	9.05644	1.34772e-19	6.08497e-17
Slc15a2	31.5784	-1.73753	0.523936	3.3163	0.000912167	0.0121551
Sgip1	4.83142	-1.73891	0.553465	3.14187	0.00167875	0.0195527
Gm37125	47.5942	-1.76004	0.20862	8.43661	3.26685e-17	1.00299e-14
RP23-220F20.2	9.94441	-1.76886	0.483301	3.65996	0.000252254	0.00425279
Jag1	8.62866	-1.77392	0.435712	4.07131	4.67494e-05	0.00104374
Gm16118	24.7285	-1.77503	0.253046	7.01465	2.30526e-12	2.949e-10
Gdpd5	26.7224	-1.78272	0.370367	4.81338	1.48401e-06	5.09756e-05
Gm4951	40.9541	-1.78805	0.260744	6.85748	7.0085e-12	8.21278e-10
Stard4	18.0761	-1.78932	0.474563	3.77046	0.000162946	0.00295771
BC085271	5.41008	-1.78985	0.507413	3.52741	0.000419647	0.00644845
Alb	5.59053	-1.79229	0.596539	3.00448	0.00266033	0.0279036
Slc1a5	47.6257	-1.79747	0.32688	5.49886	3.82263e-08	1.95604e-06
Tmem88	9.72576	-1.81026	0.398365	4.54422	5.51383e-06	0.000163403
Ifi209	19.3961	-1.81611	0.392401	4.62819	3.68876e-06	0.000116755
Dnhd1.2	8.32814	-1.8306	0.509411	3.59356	0.000326191	0.00526536
Hif3a	17.6942	-1.83798	0.371531	4.94705	7.53466e-07	2.82799e-05
Ccdc63	7.0815	-1.83984	0.613203	3.00037	0.00269655	0.0281257
Adgre5	9.9191	-1.84604	0.656179	2.81332	0.00490334	0.0434842
Gm10505	4.88574	-1.85117	0.656874	2.81815	0.0048301	0.0430564
Gm37706	5.31363	-1.86931	0.494904	3.77712	0.000158652	0.00289247
Gimap9	16.2941	-1.88847	0.369458	5.11146	3.19675e-07	1.31212e-05
Lrrc48	4.56081	-1.90231	0.592095	3.21284	0.00131429	0.0162351
Vill	27.1132	-1.90688	0.472077	4.03935	5.3599e-05	0.00117375
Ablim1	15.3264	-1.91342	0.34832	5.49329	3.94507e-08	2.00533e-06
Dgat2	6.97089	-1.91825	0.474952	4.03883	5.3718e-05	0.00117468
C230085N15Rik	6.37292	-1.91913	0.625785	3.06676	0.0021639	0.0238885
Klrd1	3.13175	-1.939	0.616011	3.14767	0.00164576	0.0192562
Col7a1	3.51675	-1.94002	0.657971	2.9485	0.00319323	0.0316407
RP23-39F24.3	3.7779	-1.97007	0.668203	2.94832	0.00319511	0.0316407
Atp2a3	33.2255	-1.97284	0.437072	4.51376	6.36874e-06	0.000186934
Capn1	13.2565	-1.97452	0.468929	4.21069	2.54589e-05	0.000623316
Gm21857	7.85878	-1.97821	0.595632	3.32119	0.000896349	0.0119651
Gadd45b	10.9207	-1.98	0.393992	5.02549	5.02154e-07	1.95649e-05
Gm12856	5.94343	-1.9808	0.488349	4.05612	4.98947e-05	0.00110048
Smad6	5.83173	-1.99301	0.598738	3.32869	0.000872565	0.0116883
Pim1	57.9889	-2.00211	0.36299	5.5156	3.47598e-08	1.7906e-06
D7Ertd443e	4.01069	-2.02768	0.621191	3.26417	0.00109784	0.0140566
Gm13573	3.90934	-2.03669	0.646627	3.14972	0.00163427	0.0191509
Egr2	29.8039	-2.04175	0.354991	5.75156	8.84213e-09	5.1221e-07
Papln	3.55164	-2.04437	0.663306	3.08209	0.00205555	0.0229991
Gm43852	3.54732	-2.0543	0.644637	3.18675	0.00143879	0.0173226
Pacrg	2.97003	-2.05626	0.559347	3.67618	0.000236749	0.00403815
Gm37800	4.08136	-2.07865	0.732564	2.8375	0.00454677	0.0413189
Ifi206	15.6455	-2.09793	0.57781	3.63083	0.000282512	0.00467332
6330562C20Rik	2.32724	-2.12992	0.774445	2.75025	0.00595505	0.0499343
F830016B08Rik	10.0931	-2.13994	0.555643	3.85129	0.000117496	0.00226309
Il20rb	9.30117	-2.15943	0.67664	3.1914	0.00141587	0.0171306
Mirt1	4.66923	-2.16559	0.726061	2.98266	0.0028576	0.0292642
Cyp4f16	7.81919	-2.19798	0.446762	4.9198	8.6633e-07	3.20459e-05
Slc12a3	3.00625	-2.22342	0.726352	3.06108	0.00220542	0.024304
St3gal1	9.87154	-2.25079	0.548026	4.10708	4.00697e-05	0.000912626
Ccdc80	20.6259	-2.27813	0.51853	4.39345	1.11567e-05	0.000309705
Prdm5	8.8884	-2.2894	0.622139	3.67989	0.000233334	0.00400105
Igsf9	6.30424	-2.29007	0.69747	3.28339	0.00102568	0.0133774
Pxmp2	3.14295	-2.29328	0.819549	2.79822	0.00513853	0.0449981
Gimap6	49.4707	-2.29495	0.173438	13.2321	5.72952e-40	1.75908e-36
Atrnl1	4.36446	-2.3217	0.823191	2.82037	0.00479687	0.0428121
Gm8817	3.85471	-2.34023	0.802067	2.91775	0.00352567	0.0341252
Gm6473	2.82638	-2.3474	0.837196	2.80389	0.00504909	0.044443
Klrg2	12.2364	-2.43443	0.65125	3.73808	0.000185429	0.0032984
Ccdc149	3.56587	-2.44593	0.840671	2.9095	0.00362008	0.0348447
RP23-226D9.6	2.50463	-2.45468	0.864556	2.83924	0.00452217	0.0411498
B930036N10Rik	39.0459	-2.47025	0.271036	9.1141	7.93283e-20	3.69021e-17
Ttc39a	2.5998	-2.48403	0.86304	2.87824	0.00399903	0.0376851
Gm13175	1.78801	-2.50712	0.906194	2.76664	0.00566368	0.0482482
Gpr68	4.3473	-2.51346	0.863888	2.90947	0.00362044	0.0348447
Ms4a14	12.2631	-2.51791	0.88001	2.86123	0.00422	0.039309
Gm3807	3.12391	-2.52837	0.767811	3.29296	0.000991394	0.0130113
Gm15872	2.67164	-2.53334	0.92115	2.7502	0.00595594	0.0499343
Cd36	56.2355	-2.56301	0.685304	3.73995	0.000184054	0.00328536
Ccr2	13.2562	-2.58462	0.412485	6.26599	3.70472e-10	3.10771e-08
Hormad2	5.59198	-2.58519	0.85637	3.01878	0.00253798	0.0270371
Ptprg	3.57601	-2.59434	0.861856	3.01018	0.00261093	0.0275685
Gm16702	1.83489	-2.60467	0.93586	2.78318	0.00538292	0.0465961
2610307P16Rik	1.99682	-2.61349	0.943945	2.76869	0.00562826	0.0480798
Gm4152	2.51469	-2.6423	0.838607	3.15082	0.00162811	0.0190933
Slc4a8	2.34088	-2.69922	0.950075	2.84106	0.00449641	0.0409893
Adamts13	2.14923	-2.71406	0.980188	2.76892	0.00562432	0.0480798
Adgra2	2.37508	-2.72271	0.927606	2.9352	0.00333328	0.0327169
Gm43769	4.80944	-2.75591	0.83693	3.29288	0.000991679	0.0130113
Cfap45	17.6745	-2.75957	0.33899	8.14058	3.93388e-16	9.58554e-14
Tmem51	7.04946	-2.76719	0.923421	2.99667	0.00272947	0.0283876
Ifi204	54.892	-2.79331	0.402132	6.94627	3.75081e-12	4.64344e-10
Rarg	3.4576	-2.82305	0.682814	4.13443	3.55832e-05	0.000827633
Cdca7l	10.2514	-2.82469	0.825918	3.42006	0.000626076	0.00885797
Slc10a6	4.80303	-2.84131	0.605296	4.69409	2.67799e-06	8.69131e-05
Flnc	2.76537	-2.85069	0.867971	3.28431	0.00102232	0.0133525
Colgalt2	4.65754	-2.8586	0.92158	3.10184	0.0019232	0.0218851
Col5a1	2.7129	-2.93254	0.845516	3.46834	0.000523685	0.00770028
Cd5	3.56263	-2.93417	0.971423	3.02048	0.00252372	0.0269413
Angptl2	3.04697	-2.97167	0.878302	3.38343	0.000715862	0.00991805
Chadl	2.11158	-2.99836	1.01282	2.96042	0.00307224	0.030845
Gm12708	5.83868	-3.00438	0.595147	5.04813	4.46165e-07	1.76523e-05
RP23-9A12.4	3.08777	-3.05841	1.06951	2.85963	0.00424131	0.0394119
Pcdh15	3.61442	-3.08999	0.878523	3.51726	0.000436023	0.00665025
Carmil3	1.84581	-3.09218	1.07507	2.87626	0.00402422	0.0378528
Dchs2	2.00042	-3.13873	1.00007	3.13849	0.0016982	0.0197343
Runx3	11.1511	-3.14398	0.853157	3.68512	0.000228596	0.00393406
Kndc1	2.34937	-3.22448	1.04534	3.08464	0.00203801	0.0228618
Reep6	2.05422	-3.27979	1.0238	3.20354	0.00135747	0.0166442
2810408A11Rik	3.46479	-3.327	1.04037	3.19788	0.0013844	0.0168934
Micall2	1.84015	-3.45452	0.983207	3.51352	0.000442209	0.00670786
Gspt2	5.76331	-3.59694	0.895511	4.01663	5.90359e-05	0.00126396
Adam33	17.0021	-3.66222	0.808916	4.52732	5.97362e-06	0.000176348
Gm16091	3.20101	-3.72002	0.88847	4.18699	2.82674e-05	0.000685322
Hcar2	29.5796	-3.7535	0.37628	9.97528	1.95546e-23	1.36447e-20
Gm18212	2.59029	-3.93163	0.997724	3.9406	8.12795e-05	0.0016548
Alox5	59.0301	-3.95038	0.261895	15.0838	2.0689e-51	1.05866e-47
Ctnnd2	8.63865	-3.97948	0.492958	8.07264	6.87932e-16	1.60007e-13
Ifi213	33.1653	-4.84892	0.59848	8.10205	5.40398e-16	1.29619e-13
Ccr1	93.1372	-6.01003	0.747481	8.04037	8.95663e-16	2.02196e-13
Ttr	42.9185	-15.5497	2.07156	7.50629	6.0826e-14	1.07327e-11
