# Supplementary material for: Microglial Pten safeguards postnatal integrity of the cortex and sociability
Source: Front Immunol. 2022 Dec 14;13:1059364. doi: 10.3389/fimmu.2022.1059364 (PMC9795847; doi:10.3389/fimmu.2022.1059364)
Supplement: Supplementary Table 2 — List of genes belonging to KEGG pathways including oxidative phosphorylation, AD and PD. [file Table_2.xlsx]

## Sheet: kegg oxidative phosphorylation
KEGG_OXIDATIVE_PHOSPHORYLATION
> Oxidative phosphorylation
ATP12A
ATP4A
ATP4B
ATP5F1A
ATP5F1B
ATP5F1C
ATP5F1D
ATP5F1E
ATP5MC1
ATP5MC1P5
ATP5MC2
ATP5MC3
ATP5ME
ATP5MF
ATP5MG
ATP5PB
ATP5PD
ATP5PF
ATP5PO
ATP6AP1
ATP6V0A1
ATP6V0A2
ATP6V0A4
ATP6V0B
ATP6V0C
ATP6V0D1
ATP6V0D2
ATP6V0E1
ATP6V0E2
ATP6V1A
ATP6V1B1
ATP6V1B2
ATP6V1C1
ATP6V1C2
ATP6V1D
ATP6V1E1
ATP6V1E2
ATP6V1F
ATP6V1G1
ATP6V1G2
ATP6V1G3
ATP6V1H
COX10
COX11
COX15
COX17
COX4I1
COX4I2
COX5A
COX5B
COX6A1
COX6A2
COX6B1
COX6B2
COX6C
COX6CP3
COX7A1
COX7A2
COX7A2L
COX7B
COX7B2
COX7C
COX8A
COX8C
CYC1
LHPP
MT-ATP6
MT-ATP8
MT-CO1
MT-CO2
MT-CO3
MT-CYB
MT-ND1
MT-ND2
MT-ND3
MT-ND4
MT-ND4L
MT-ND5
MT-ND6
NDUFA1
NDUFA10
NDUFA11
NDUFA2
NDUFA3
NDUFA4
NDUFA4L2
NDUFA5
NDUFA6
NDUFA7
NDUFA8
NDUFA9
NDUFAB1
NDUFB1
NDUFB10
NDUFB2
NDUFB3
NDUFB4
NDUFB5
NDUFB6
NDUFB7
NDUFB8
NDUFB9
NDUFC1
NDUFC2
NDUFS1
NDUFS2
NDUFS3
NDUFS4
NDUFS5
NDUFS6
NDUFS7
NDUFS8
NDUFV1
NDUFV2
NDUFV3
PPA1
PPA2
SDHA
SDHB
SDHC
SDHD
TCIRG1
UQCR10
UQCR10P1
UQCR11
UQCRB
UQCRC1
UQCRC2
UQCRFS1
UQCRH
UQCRHL
UQCRQ

## Sheet: kegg AD
KEGG_ALZHEIMERS_DISEASE
> Alzheimer's disease
ADAM10
ADAM17
APAF1
APBB1
APH1A
APOE
APP
ATF6
ATP2A1
ATP2A2
ATP2A3
ATP5F1A
ATP5F1B
ATP5F1C
ATP5F1D
ATP5F1E
ATP5MC1
ATP5MC1P5
ATP5MC2
ATP5MC3
ATP5PB
ATP5PD
ATP5PF
ATP5PO
BACE1
BACE2
BAD
BID
CACNA1C
CACNA1D
CACNA1F
CACNA1S
CALM1
CALM2
CALM3
CALML3
CALML5
CALML6
CAPN1
CAPN2
CASP3
CASP7
CASP8
CASP9
CDK5
CDK5R1
CHP1
CHP2
COX4I1
COX4I2
COX5A
COX5B
COX6A1
COX6A2
COX6B1
COX6B2
COX6C
COX6CP3
COX7A1
COX7A2
COX7A2L
COX7B
COX7B2
COX7C
COX8A
COX8C
CYC1
CYCS
EIF2AK3
ERN1
FADD
FAS
GAPDH
GNAQ
GRIN1
GRIN2A
GRIN2B
GRIN2C
GRIN2D
GSK3B
HSD17B10
IDE
IL1B
ITPR1
ITPR2
ITPR3
LPL
LRP1
MAPK1
MAPK3
MAPT
MME
MT-ATP6
MT-ATP8
MT-CO1
MT-CO2
MT-CO3
MT-CYB
NAE1
NCSTN
NDUFA1
NDUFA10
NDUFA2
NDUFA3
NDUFA4
NDUFA4L2
NDUFA5
NDUFA6
NDUFA7
NDUFA8
NDUFA9
NDUFAB1
NDUFB1
NDUFB10
NDUFB2
NDUFB3
NDUFB4
NDUFB5
NDUFB6
NDUFB7
NDUFB8
NDUFB9
NDUFC1
NDUFC2
NDUFS1
NDUFS2
NDUFS3
NDUFS4
NDUFS5
NDUFS6
NDUFS7
NDUFS8
NDUFV1
NDUFV2
NDUFV3
NOS1
PLCB1
PLCB2
PLCB3
PLCB4
PPP3CA
PPP3CB
PPP3CC
PPP3R1
PPP3R2
PSEN1
PSEN2
PSENEN
RYR3
SDHA
SDHB
SDHC
SDHD
SNCA
TNF
TNFRSF1A
UQCR10
UQCR10P1
UQCR11
UQCRB
UQCRC1
UQCRC2
UQCRFS1
UQCRH
UQCRHL
UQCRQ

## Sheet: kegg PD
KEGG_PARKINSONS_DISEASE
> Parkinson's disease
APAF1
ATP5F1A
ATP5F1B
ATP5F1C
ATP5F1D
ATP5F1E
ATP5MC1
ATP5MC1P5
ATP5MC2
ATP5MC3
ATP5PB
ATP5PD
ATP5PF
ATP5PO
CASP3
CASP9
COX4I1
COX4I2
COX5A
COX5B
COX6A1
COX6A2
COX6B1
COX6B2
COX6C
COX6CP3
COX7A1
COX7A2
COX7A2L
COX7B
COX7B2
COX7C
COX8A
COX8C
CYC1
CYCS
GPR37
HTRA2
LRRK2
MT-ATP6
MT-ATP8
MT-CO1
MT-CO2
MT-CO3
MT-CYB
MT-ND1
MT-ND2
MT-ND3
MT-ND4
MT-ND4L
MT-ND5
MT-ND6
NDUFA1
NDUFA10
NDUFA2
NDUFA3
NDUFA4
NDUFA4L2
NDUFA5
NDUFA6
NDUFA7
NDUFA8
NDUFA9
NDUFAB1
NDUFB1
NDUFB10
NDUFB2
NDUFB3
NDUFB4
NDUFB5
NDUFB6
NDUFB7
NDUFB8
NDUFB9
NDUFC1
NDUFC2
NDUFS1
NDUFS2
NDUFS3
NDUFS4
NDUFS5
NDUFS6
NDUFS7
NDUFS8
NDUFV1
NDUFV2
NDUFV3
PARK7
PINK1
PPID
PRKN
SDHA
SDHB
SDHC
SDHD
SEPTIN5
SLC18A1
SLC18A2
SLC25A31
SLC25A4
SLC25A5
SLC25A6
SLC6A3
SNCA
SNCAIP
TH
UBA1
UBA7
UBB
UBE2G1
UBE2G2
UBE2J1
UBE2J2
UBE2L3
UBE2L6
UCHL1
UQCR10
UQCR10P1
UQCR11
UQCRB
UQCRC1
UQCRC2
UQCRFS1
UQCRH
UQCRHL
UQCRQ
VDAC1
VDAC2
VDAC2P5
VDAC3
