# Supplementary material for: Microglial Pten safeguards postnatal integrity of the cortex and sociability
Source: Front Immunol. 2022 Dec 14;13:1059364. doi: 10.3389/fimmu.2022.1059364 (PMC9795847; doi:10.3389/fimmu.2022.1059364)
Supplement: Supplementary Table 3 — The differentially expressed genes between mPTENWT(14) and mPTENKO(14) microglia isolated from 2-3 month mice. [file Table_3.xlsx]

## Sheet: young adult mPTEN(14)
	baseMean	log2FoldChange(mPTENKO(14)/mPTENWT(14))	lfcSE	stat	pvalue	padj
Susd4	2.75465	6.20795	1.188	-5.22553	1.73659e-07	1.34008e-05
Lgi2	8.58609	5.83739	0.811417	-7.19407	6.28885e-13	1.54514e-10
Tnxb	2.76469	4.61955	1.13932	-4.05464	5.02121e-05	0.00174436
Ptprg	3.61084	4.55399	0.902484	-5.04606	4.51025e-07	3.07077e-05
Brs3	1.67063	4.40363	1.24231	-3.54472	0.000393035	0.00906547
Fkbp6	1.66002	4.32882	1.24278	-3.48317	0.000495512	0.0107975
Gm44996	1.85574	4.28254	1.04514	-4.0976	4.17463e-05	0.00152527
Hipk4	2.21147	4.22841	1.14692	-3.68676	0.000227129	0.00584607
Zfp13	1.5399	4.13726	1.24514	-3.32273	0.000891406	0.0167539
Hpx	1.3883	4.02378	1.17682	-3.4192	0.000628061	0.0130805
Adcy5	2.63638	3.85453	0.99749	-3.86424	0.000111438	0.0033028
Gm15601	3.39265	3.83008	0.998083	-3.83744	0.000124325	0.00360905
Necab3	3.01014	3.82946	1.13344	-3.37863	0.000728474	0.0145979
Prr36	1.68571	3.73729	1.19749	-3.12094	0.00180277	0.0276082
Pi16	1.80842	3.72295	1.05026	-3.54477	0.00039295	0.00906547
Rasl10b	2.24181	3.70028	1.20578	-3.06877	0.00214939	0.0310116
Syn2	2.10802	3.69217	1.05648	-3.49479	0.000474443	0.0104449
Gm19325	4.05683	3.67489	0.892419	-4.1179	3.82345e-05	0.00141526
Slc4a8	2.30164	3.61072	1.05056	-3.43696	0.000588289	0.0124355
Gm21269	1.63198	3.56175	1.23619	-2.88123	0.0039613	0.048382
2020-09-03	2.43912	3.46774	1.08175	-3.20566	0.00134751	0.0227761
Gm37632	1.88371	3.45372	1.04865	-3.29349	0.000989508	0.0179413
Vil1	1.52662	3.44603	1.14491	-3.00987	0.00261356	0.0358187
Il17f	1.87089	3.42754	1.00424	-3.41306	0.000642377	0.0132927
Mobp	2.89469	3.42275	1.1028	-3.10369	0.00191122	0.0288779
Fam83e	4.12371	3.41482	0.968817	-3.52473	0.000423907	0.009582
Lrp8	7.12233	3.40327	0.901886	-3.77351	0.000160968	0.00443
Fer1l4	1.38951	3.37871	1.16738	-2.89428	0.00380028	0.0470608
Mxra8	25.3718	3.37829	0.384739	-8.78073	1.62415e-18	1.10137e-15
Syt5	2.39824	3.36414	1.02358	-3.28664	0.0010139	0.0182664
4933431C10Rik	4.15337	3.3603	0.920253	-3.6515	0.000260714	0.0065094
Flnc	2.49944	3.35633	1.05689	-3.17567	0.00149489	0.024383
Abra	1.46348	3.34321	1.04993	-3.18423	0.00145138	0.023863
Sema6a	3.67039	3.31664	1.04106	-3.18581	0.00144348	0.0238512
Gm44369	2.97531	3.28182	0.976249	-3.36166	0.000774745	0.0152614
BC030867	14.2266	3.25592	0.850146	-3.82984	0.000128228	0.00370333
Lamb3	1.86684	3.22178	1.07733	-2.99053	0.00278492	0.037411
Gm16982	2.40595	3.20322	1.08433	-2.9541	0.00313581	0.0410513
Gpr153	3.48989	3.17735	0.920331	-3.4524	0.000555617	0.0118632
Nt5e	2.16948	3.16986	0.932666	-3.39871	0.00067705	0.0138123
Enah	3.69668	3.15952	0.915992	-3.44928	0.000562076	0.0119559
Igsf3	1.93008	3.15423	1.07137	-2.94411	0.00323889	0.0419231
Gm21963	2.18562	3.11069	1.05002	-2.9625	0.00305155	0.0402278
Cdhr3	12.5092	3.10972	0.846766	-3.67247	0.000240216	0.00611541
Gpnmb	77.6821	3.09938	1.04753	-2.95875	0.00308893	0.0405943
Ackr3	17.8806	3.03192	0.402337	-7.53577	4.85449e-14	1.34915e-11
Hist1h3g	4.73537	2.95554	0.951366	-3.10663	0.00189236	0.0286694
Ildr2	16.5543	2.93351	0.39703	-7.38865	1.48326e-13	3.99138e-11
Fcna	16.4861	2.92906	0.898818	-3.25879	0.0011189	0.0196974
Gpr4	4.49824	2.91826	0.721208	-4.04635	5.20224e-05	0.0017853
Net1	4.79644	2.82223	0.876841	-3.21864	0.00128802	0.0219455
9130230L23Rik	8.46024	2.8175	0.724223	-3.89038	0.000100089	0.00302461
Rtkn2	8.92705	2.79416	0.896584	-3.11645	0.00183043	0.0278746
Gm19705	2.37697	2.78794	0.873109	-3.19312	0.00140745	0.0235079
Kifc1	7.22806	2.75844	0.884378	-3.11907	0.00181421	0.0277333
Aldh1l1	2.90639	2.71511	0.915601	-2.96539	0.00302304	0.039914
Zbp1	15.3421	2.7058	0.567183	-4.7706	1.8368e-06	0.000101763
Spc24	53.9834	2.70164	0.429036	-6.297	3.03468e-10	4.85348e-08
Kif18b	15.201	2.64548	0.683528	-3.87033	0.000108687	0.00323825
Gm27008	30.6381	2.6175	0.336929	-7.76869	7.93015e-15	2.5366e-12
RP24-295J1.1	2.94506	2.60435	0.869396	-2.99559	0.00273917	0.0370312
Fat1	9.1793	2.474	0.604271	-4.09419	4.23645e-05	0.00153791
Bub1	46.7677	2.45363	0.489372	-5.01383	5.33559e-07	3.54723e-05
Gap43	3.62885	2.44128	0.758357	-3.21917	0.00128561	0.0219455
Gm38099	6.26573	2.40903	0.679301	-3.54633	0.000390637	0.00905946
Gm17936	3.01179	2.38297	0.823902	-2.89229	0.00382441	0.0472839
Slc24a1	5.10108	2.33232	0.669281	-3.48481	0.000492481	0.010759
Kif5a	3.7969	2.29105	0.792951	-2.88928	0.00386129	0.047504
Adora1	4.99869	2.25441	0.717975	-3.13996	0.00168972	0.0264156
Gm1673	22.3798	2.24628	0.538984	-4.16763	3.07786e-05	0.00118859
Gm37309	6.4352	2.20592	0.560204	-3.9377	8.22663e-05	0.0025923
4930579K19Rik	3.43818	2.19982	0.699392	-3.14533	0.00165902	0.0260903
Itgal	91.3407	2.18644	0.759006	-2.88067	0.00396837	0.048382
Fau-ps2	4.24934	2.17776	0.68854	-3.16286	0.00156227	0.0250597
Il20rb	8.35566	2.17387	0.659138	-3.29805	0.000973599	0.017786
Cd244	15.1545	2.17284	0.360135	-6.03339	1.60555e-09	2.23106e-07
Tcp11	4.53368	2.13098	0.737477	-2.88956	0.00385782	0.0474957
Fam64a	50.8121	2.12839	0.573443	-3.7116	0.000205951	0.00543001
E330034L11Rik	3.26917	2.12344	0.718474	-2.95548	0.00312179	0.0408993
Anln	46.0646	2.12137	0.414239	-5.12113	3.03717e-07	2.20983e-05
Hif3a	15.9066	2.11922	0.553258	-3.83044	0.000127915	0.00370218
Gm2238	6.99298	2.11601	0.632134	-3.34741	0.000815699	0.0157501
4930515G01Rik	6.2582	2.07439	0.638516	-3.24876	0.00115909	0.0202577
4930533B01Rik	3.83332	2.0678	0.704235	-2.93623	0.00332229	0.0426042
Pde10a	5.57184	1.91879	0.627466	-3.058	0.0022282	0.0318639
Slc39a7	2.45187	1.90626	0.648507	-2.93946	0.00328788	0.0423475
Gm37317	4.93188	1.89421	0.538291	-3.51894	0.000433273	0.00971597
Lrguk	9.11234	1.86336	0.472589	-3.94288	8.05106e-05	0.00255121
Tnfrsf25	5.79903	1.85836	0.595942	-3.11835	0.00181864	0.0277761
Gm13641	3.84049	1.85583	0.632564	-2.93382	0.00334822	0.0427886
Nuf2	46.0924	1.84363	0.406482	-4.53558	5.74455e-06	0.000267548
Hist1h3c	5.67966	1.79899	0.547698	-3.28464	0.00102113	0.0183506
Ercc6l	19.1771	1.78193	0.490149	-3.63549	0.000277451	0.00686661
Sfmbt2	7.3146	1.767	0.518811	-3.40586	0.000659552	0.0135517
Efnb2	15.3975	1.76629	0.342638	-5.15499	2.53648e-07	1.88601e-05
Gm43176	5.9423	1.75414	0.611506	-2.86855	0.00412359	0.04965
Gm10478	4.67544	1.72345	0.516682	-3.33562	0.000851099	0.016212
Knstrn	47.525	1.71239	0.371214	-4.61295	3.96997e-06	0.000196792
Sptb	11.7996	1.71216	0.552418	-3.09939	0.0019392	0.0291965
Lrfn3	5.36272	1.70291	0.568335	-2.99631	0.00273268	0.0369729
Ccnb1	124.588	1.66648	0.451487	-3.69109	0.000223295	0.00578316
Gm45250	7.87994	1.64474	0.536237	-3.06718	0.00216089	0.0310848
Ccna2	75.9445	1.63396	0.467405	-3.49581	0.000472621	0.0104192
Perp	9.65668	1.60134	0.424806	-3.76959	0.000163516	0.00447833
Angptl7	102.835	1.5753	0.180141	-8.7448	2.23409e-18	1.40276e-15
Ska3	30.5501	1.57032	0.525975	-2.98555	0.00283071	0.037936
Acaa1b	4.89666	1.55389	0.517726	-3.00137	0.00268768	0.0365978
Rspo1	9.2748	1.53376	0.498766	-3.0751	0.00210431	0.0305954
Coro2a	56.6961	1.48566	0.18757	-7.9206	2.36375e-15	8.01454e-13
Oas1g	20.434	1.47827	0.503891	-2.93372	0.00334929	0.0427886
Olfm4	16.4369	1.47255	0.374731	-3.92961	8.50846e-05	0.00265643
Pik3r3	8.8686	1.46959	0.465826	-3.1548	0.00160608	0.025566
Wdr19	18.2835	1.44359	0.297469	-4.8529	1.21667e-06	7.06379e-05
Ttc7b	36.0954	1.42237	0.278395	-5.10917	3.23578e-07	2.31461e-05
Gm26631	78.9355	1.41339	0.221798	-6.37243	1.86061e-10	3.00409e-08
Epb41l1	17.0835	1.39648	0.351677	-3.97091	7.15981e-05	0.00234778
Trpv4	21.1672	1.38929	0.388663	-3.57453	0.000350859	0.00829583
Acot7	32.6119	1.38736	0.208978	-6.63878	3.16287e-11	5.76561e-09
Gm42944	45.7214	1.38415	0.255072	-5.42652	5.74643e-08	5.10743e-06
Col6a3	65.759	1.37822	0.264403	-5.21258	1.86227e-07	1.42212e-05
Spdl1	20.7162	1.37242	0.395345	-3.47144	0.000517676	0.0111656
Sorl1	99.1449	1.33799	0.154138	-8.68046	3.94162e-18	2.22741e-15
Ache	17.6314	1.33425	0.345883	-3.85751	0.000114548	0.00338315
Tmem8c	97.6888	1.30955	0.200744	-6.52346	6.87049e-11	1.17652e-08
Arhgap19	141.382	1.2832	0.204286	-6.28139	3.35564e-10	5.26742e-08
Mcc	15.9487	1.27997	0.358736	-3.568	0.000359714	0.00845803
Birc5	103.835	1.27354	0.426871	-2.98343	0.00285037	0.0381693
Lrrc4	30.1317	1.26301	0.333089	-3.79181	0.000149554	0.00418384
Gm37940	19.7998	1.26062	0.417084	-3.02245	0.00250737	0.0346716
Ptger3	29.8104	1.2454	0.338934	-3.67446	0.000238349	0.00608544
Gm11545	13.0527	1.24303	0.311164	-3.99479	6.47529e-05	0.00216094
Gm13209	12.6842	1.23939	0.342812	-3.61537	0.000299915	0.00728434
Star	17.1233	1.22072	0.308929	-3.95145	7.76776e-05	0.00249407
Gm37716	7.39795	1.22009	0.39487	-3.08984	0.00200264	0.0297813
Adcy8	19.3797	1.21999	0.381964	-3.19399	0.00140322	0.0234835
A430027C01Rik	12.9796	1.21768	0.37479	-3.24897	0.00115822	0.0202577
Gm26873	10.6151	1.207	0.403176	-2.99374	0.00275584	0.0371086
Baiap2	69.9508	1.18826	0.258604	-4.59491	4.32932e-06	0.000211513
Duoxa1	23.5472	1.18619	0.405148	-2.92778	0.00341387	0.0435481
Rxrg	19.4252	1.18304	0.366535	-3.22763	0.00124822	0.0213965
Kif22	53.2129	1.18089	0.36505	-3.23488	0.00121696	0.0209879
Tmem231	17.3533	1.16677	0.344093	-3.39086	0.000696735	0.0141628
Igf1	206.049	1.15451	0.234158	-4.9305	8.20211e-07	5.08168e-05
Tspan18	176.68	1.12649	0.122733	-9.17839	4.3758e-20	3.99436e-17
Afp	22.4109	1.11934	0.265554	-4.2151	2.49667e-05	0.000984328
Lmnb2	33.6267	1.11754	0.302031	-3.7001	0.000215516	0.00561351
Psd3	27.4422	1.11654	0.346298	-3.22422	0.00126318	0.0216092
Mras	121.102	1.11613	0.130826	-8.53141	1.4457e-17	7.20853e-15
Ifit3	89.0797	1.11153	0.324384	-3.42661	0.000611177	0.0127917
Plekhg5	60.3758	1.06405	0.268874	-3.95743	7.57615e-05	0.00244645
Ndst1	67.6896	1.0585	0.188384	-5.61883	1.9225e-08	1.94001e-06
Pnpla6	43.4997	1.05737	0.229785	-4.60154	4.19386e-06	0.000206083
Ccdc78	13.5122	1.04927	0.311709	-3.36617	0.000762185	0.0151127
Gm11713	35.8739	1.03786	0.191624	-5.41615	6.08974e-08	5.37705e-06
Mlph	266.389	1.03125	0.128545	-8.0225	1.03617e-15	3.73747e-13
Unc13b	30.8209	1.02916	0.281295	-3.65866	0.000253534	0.00635823
Ephb3	21.8111	1.02202	0.305936	-3.34063	0.000835893	0.0159403
Ly9	75.7294	1.01602	0.161885	-6.27617	3.47024e-10	5.39734e-08
Ankrd28	20.6017	1.00949	0.30895	-3.26747	0.00108514	0.0192631
Actn1	51.4983	1.00125	0.139815	-7.16125	7.99428e-13	1.88232e-10
Asf1b	71.3651	0.997264	0.255911	-3.89692	9.74239e-05	0.00297055
Chst1	137.404	0.996332	0.130397	-7.64074	2.15974e-14	6.42352e-12
Eva1a	119.206	0.995742	0.135439	-7.35195	1.95336e-13	5.02832e-11
Fgl2	50.3368	0.992738	0.213752	-4.64435	3.41157e-06	0.000171621
Mir1931	16.3365	0.975868	0.319433	-3.055	0.00225058	0.0320622
Cmas	167.379	0.958324	0.1192	-8.03965	9.00979e-16	3.39429e-13
Igsf8	188.501	0.934696	0.193563	-4.8289	1.37287e-06	7.86292e-05
Gm37010	43.6561	0.923986	0.182923	-5.05122	4.38999e-07	3.00776e-05
Clybl	20.4967	0.919304	0.287258	-3.20027	0.00137299	0.0231145
Iqgap3	70.7134	0.91114	0.215559	-4.22687	2.36969e-05	0.00093863
Ogfod2	45.5758	0.910789	0.219331	-4.15258	3.28754e-05	0.00125244
Enpp1	65.0465	0.907473	0.269471	-3.3676	0.000758246	0.0150698
Crybb1	1321.94	0.899701	0.0935253	-9.61987	6.59156e-22	6.98417e-19
Gcnt2	48.0201	0.897533	0.20812	-4.31257	1.61365e-05	0.000665602
Mir22hg	40.9392	0.890325	0.251351	-3.54216	0.00039687	0.00912909
Nuak2	170.287	0.890191	0.151451	-5.87776	4.15865e-09	5.10286e-07
D530018E20Rik	22.6275	0.875768	0.288465	-3.03596	0.0023977	0.0336198
Thrsp	343.275	0.853195	0.109467	-7.79407	6.4884e-15	2.11534e-12
Sdk1	35.8556	0.850531	0.251828	-3.37743	0.000731668	0.0146358
Cacna1a	27.7842	0.849319	0.271566	-3.12748	0.00176309	0.0272292
Snx32	35.1458	0.845819	0.290371	-2.91289	0.00358105	0.0450474
Ctnnal1	77.6504	0.837837	0.171989	-4.87146	1.10776e-06	6.52081e-05
Epha2	160.46	0.83019	0.162087	-5.12188	3.0251e-07	2.20983e-05
D5Ertd605e	34.5777	0.828453	0.210012	-3.94479	7.98708e-05	0.00253607
Slamf8	213.952	0.826301	0.26244	-3.14854	0.0016409	0.0258998
Dusp19	11.2289	0.825335	0.283369	-2.91258	0.00358455	0.0450474
Ppa1	51.1565	0.818275	0.196396	-4.16646	3.09367e-05	0.00119198
Sv2a	48.4089	0.81768	0.201731	-4.05332	5.04968e-05	0.00175066
Tnfrsf14	25.7229	0.815821	0.248444	-3.28372	0.00102447	0.0183592
Adarb1	32.1904	0.807731	0.23523	-3.4338	0.000595194	0.012519
Gramd1b	87.7587	0.807348	0.164323	-4.91317	8.9617e-07	5.50463e-05
Gm42602	42.0578	0.795566	0.248415	-3.20257	0.00136206	0.0229533
Mpi	608.826	0.790745	0.0868506	-9.10466	8.65408e-20	6.98631e-17
Npnt	243.94	0.78961	0.120114	-6.57385	4.90315e-11	8.48195e-09
Ficd	53.2887	0.777733	0.251754	-3.08926	0.00200657	0.0298137
Plekha8	67.2616	0.771301	0.178696	-4.31628	1.58683e-05	0.00065774
Amotl1	63.3562	0.767935	0.197039	-3.89737	9.72447e-05	0.00297055
Cercam	40.3328	0.767042	0.255515	-3.00194	0.00268261	0.0365582
Plpp7	42.7325	0.766134	0.266809	-2.87147	0.00408571	0.049475
Tk1	111.078	0.758912	0.209282	-3.62627	0.000287545	0.00704444
Prune2	941.948	0.758195	0.103046	-7.35783	1.86927e-13	4.95153e-11
Fgf11	40.3777	0.757354	0.238472	-3.17586	0.00149391	0.024383
Thg1l	32.6618	0.751097	0.238874	-3.14432	0.00166471	0.0261555
Stt3b	347.108	0.738298	0.145132	-5.08708	3.63621e-07	2.59011e-05
Hells	65.1474	0.73488	0.222449	-3.30359	0.000954557	0.0175707
Ric3	36.2561	0.730705	0.212791	-3.4339	0.000594961	0.012519
Pbxip1	296.666	0.726107	0.116594	-6.22766	4.73451e-10	7.23101e-08
Meis3	117.918	0.718286	0.195629	-3.67167	0.00024097	0.00611552
Tab1	56.3396	0.717872	0.244383	-2.93748	0.00330887	0.0425287
Fkbp5	274.116	0.714534	0.136868	-5.2206	1.78341e-07	1.36806e-05
Ap2a1	56.55	0.703607	0.235024	-2.99376	0.00275561	0.0371086
Zbtb17	53.8094	0.699148	0.233263	-2.99725	0.00272428	0.0369478
Serpine2	3376.08	0.698981	0.0636813	-10.9762	4.97244e-28	1.20425e-24
Foxred1	106.969	0.686829	0.13931	-4.93023	8.21317e-07	5.08168e-05
Cdh23	173.753	0.682575	0.11822	-5.77375	7.75287e-09	8.94111e-07
Hist1h1c	328.012	0.682179	0.111196	-6.13495	8.51884e-10	1.25582e-07
Gm43668	41.9699	0.682032	0.210871	-3.23436	0.00121916	0.0210046
Akap1	29.3316	0.679313	0.224688	-3.02336	0.00249987	0.0345961
Tcf3	77.6142	0.678431	0.226374	-2.99695	0.00272693	0.0369542
B4galnt1	196.915	0.676915	0.121992	-5.54883	2.87591e-08	2.77018e-06
Tmem100	316.7	0.673216	0.109546	-6.14552	7.97022e-10	1.18526e-07
Scap	107.431	0.667739	0.153236	-4.35758	1.31509e-05	0.000553506
Il7r	225.669	0.660993	0.116306	-5.68322	1.32181e-08	1.41827e-06
Cacna1d	162.157	0.657909	0.12005	-5.4803	4.24617e-08	3.8911e-06
Sesn2	64.1996	0.656956	0.22117	-2.97037	0.00297443	0.0393949
Psat1	239.235	0.654217	0.147225	-4.44365	8.84445e-06	0.00039562
Pfkl	221.35	0.653017	0.175966	-3.71105	0.000206402	0.00543345
Nucb2	92.0703	0.650851	0.13011	-5.00232	5.66455e-07	3.72214e-05
Hist1h2bc	215.257	0.647513	0.100495	-6.44327	1.16927e-10	1.90603e-08
Rsph3a	29.6998	0.643339	0.221015	-2.91084	0.00360456	0.0452318
Sfxn5	91.213	0.643064	0.143661	-4.47626	7.59614e-06	0.000344672
3110062M04Rik	31.6534	0.636971	0.206608	-3.08299	0.00204934	0.0301845
Slc45a4	147.096	0.636053	0.121046	-5.25462	1.48332e-07	1.19179e-05
Dagla	155.692	0.633975	0.143311	-4.42377	9.69952e-06	0.000427107
Gm10134	48.2969	0.633034	0.189331	-3.34353	0.000827195	0.0158351
Tmem218	37.707	0.63016	0.20182	-3.12239	0.00179392	0.0275474
Wdr46	59.997	0.627394	0.186047	-3.37224	0.000745605	0.0148884
Mad1l1	47.6908	0.62684	0.215684	-2.9063	0.00365736	0.0457927
Ddx49	46.1807	0.626753	0.211255	-2.9668	0.00300914	0.0397925
Grn	6806.21	0.626436	0.0585184	-10.7049	9.64971e-27	1.81768e-23
Cdk5r1	102.102	0.623479	0.128247	-4.86155	1.16469e-06	6.78524e-05
Man2b2	451.475	0.620553	0.149039	-4.16371	3.13123e-05	0.00120099
Plbd2	288.33	0.620179	0.130581	-4.7494	2.04024e-06	0.000109804
Pik3c2b	91.8264	0.618982	0.152265	-4.06515	4.8001e-05	0.00170243
Limd1	63.8363	0.618321	0.19477	-3.17462	0.00150035	0.0243869
Pabpc4	86.0225	0.618099	0.156289	-3.95486	7.65805e-05	0.00246819
Golt1b	757.239	0.618037	0.093689	-6.59669	4.20435e-11	7.58259e-09
Trim14	57.4683	0.617495	0.174793	-3.53271	0.000411317	0.00939765
Selenot	151.453	0.611238	0.147698	-4.13844	3.49677e-05	0.00131556
Lhfpl2	533.099	0.610882	0.0947204	-6.44932	1.12355e-10	1.8674e-08
Spns3	48.2105	0.606719	0.191878	-3.162	0.00156688	0.0250597
Trpm2	152.583	0.605597	0.127275	-4.7582	1.95329e-06	0.000106476
Nrp2	134.937	0.603114	0.142088	-4.24466	2.18928e-05	0.000869199
Bpnt1	77.8228	0.597984	0.162895	-3.67099	0.000241612	0.00611685
Wwc2	127.168	0.591348	0.135464	-4.36535	1.26922e-05	0.000540629
Adam3	81.0492	0.589325	0.174497	-3.37727	0.00073209	0.0146358
Nfkbib	123.019	0.587867	0.130255	-4.51321	6.38526e-06	0.000296574
2510009E07Rik	199.349	0.587607	0.104142	-5.64239	1.67704e-08	1.73289e-06
Tmem44	167.355	0.586696	0.112281	-5.22527	1.73903e-07	1.34008e-05
Stat1	130.51	0.585042	0.130019	-4.49967	6.80583e-06	0.000310995
Ppm1f	90.948	0.584602	0.158563	-3.68688	0.00022702	0.00584607
Zfp369	33.1595	0.58349	0.179864	-3.24407	0.00117836	0.020531
Slc12a2	415.178	0.582522	0.0951111	-6.12465	9.08842e-10	1.31689e-07
Fam26f	62.4437	0.580649	0.182159	-3.18759	0.00143461	0.0237975
Bace1	100.235	0.577734	0.122193	-4.72804	2.26694e-06	0.000120098
Hyal2	88.4608	0.577342	0.186631	-3.0935	0.0019781	0.029494
Usp35	172.885	0.576636	0.121884	-4.73104	2.23375e-06	0.000118711
Dnajc10	131.471	0.575205	0.132807	-4.33114	1.4834e-05	0.000617889
Ehbp1l1	177.582	0.574473	0.172883	-3.32289	0.000890886	0.0167539
Tspan9	67.8456	0.570352	0.190148	-2.99952	0.00270404	0.036791
Ift88	40.8062	0.570343	0.186752	-3.05401	0.00225805	0.0321417
Cd63-ps	147.452	0.56956	0.128095	-4.44639	8.7325e-06	0.000392685
Glb1	266.839	0.568261	0.101115	-5.61996	1.91005e-08	1.93931e-06
Fam78a	59.9033	0.567718	0.177655	-3.19562	0.00139532	0.0233974
Nbas	84.9357	0.566826	0.172094	-3.2937	0.000988786	0.0179413
Mfn2	72.2988	0.565443	0.178644	-3.1652	0.00154979	0.0249511
Tbc1d13	78.0662	0.565205	0.197019	-2.86878	0.0041206	0.0496493
Epb41l3	100.739	0.565178	0.174288	-3.24278	0.00118371	0.0205609
Ctsd	21486.5	0.563432	0.0803098	-7.01573	2.28755e-12	4.90897e-10
Fzd4	67.6138	0.562921	0.177627	-3.16911	0.00152907	0.024735
Gm14005	32.5875	0.558585	0.194096	-2.87788	0.00400358	0.0486194
Dok3	122.842	0.557421	0.194434	-2.8669	0.00414515	0.0498035
Snta1	118.342	0.555768	0.164133	-3.38608	0.000708992	0.014292
Amt	46.5489	0.555457	0.171386	-3.24096	0.00119128	0.0206501
Csmd3	427.418	0.555196	0.092743	-5.98639	2.14544e-09	2.88664e-07
Man1c1	438.862	0.555194	0.0599907	-9.25466	2.14911e-20	2.14317e-17
Slc36a1	286.18	0.551458	0.10224	-5.39379	6.89879e-08	5.9977e-06
Tbc1d16	235.082	0.550875	0.115871	-4.75423	1.99209e-06	0.000108243
Gm15928	244.199	0.548531	0.142017	-3.86242	0.000112268	0.0033216
Arl15	58.2324	0.547904	0.16103	-3.4025	0.000667713	0.0136547
Prim2	91.9702	0.547631	0.148784	-3.68071	0.000232587	0.00594728
Atg16l2	115.93	0.547233	0.143097	-3.8242	0.000131198	0.00375258
Olfr111	40.1394	0.547016	0.190065	-2.87805	0.00400146	0.0486194
Cd63	1179.74	0.545273	0.0708391	-7.69734	1.38923e-14	4.20564e-12
Ppp1r21	344.084	0.544896	0.0682106	-7.98844	1.36661e-15	4.8267e-13
Igsf6	277.393	0.544803	0.10505	-5.18613	2.14713e-07	1.61063e-05
Arrdc4	94.3889	0.544762	0.147595	-3.69093	0.00022344	0.00578316
Ramp1	170.716	0.544692	0.146306	-3.72296	0.000196898	0.00521739
Itgam.1	602.758	0.538042	0.087063	-6.17991	6.41361e-10	9.62212e-08
Ift172	55.0195	0.537607	0.186803	-2.87793	0.00400296	0.0486194
Selenoh	175.162	0.536618	0.148521	-3.61308	0.000302584	0.00732816
Ticam2	67.1038	0.535239	0.168516	-3.17619	0.00149224	0.024383
Cpeb4	126.376	0.532733	0.123767	-4.30431	1.67509e-05	0.000682639
Pld3	863.126	0.530253	0.0916935	-5.78289	7.34295e-09	8.52637e-07
Serpinf1	175.549	0.526856	0.129921	-4.05521	5.00892e-05	0.00174436
Pkm	834.58	0.525967	0.115397	-4.5579	5.16683e-06	0.000245359
Tomm40	104.182	0.525182	0.156752	-3.3504	0.000806938	0.0156343
Apmap	156.419	0.524254	0.110643	-4.73823	2.15592e-06	0.000115298
Lgals3bp	1039.12	0.522286	0.104355	-5.00488	5.58976e-07	3.68728e-05
Cdan1	121.217	0.516636	0.117462	-4.39832	1.0909e-05	0.000471786
Abhd2	142.259	0.515813	0.134013	-3.84899	0.000118604	0.00348473
Stk40	83.0437	0.514892	0.178456	-2.88526	0.00391088	0.0480095
Foxn2	74.5462	0.514073	0.13783	-3.72975	0.000191671	0.00514788
Slc7a7	636.863	0.513859	0.0760479	-6.75704	1.40836e-11	2.77627e-09
Pitpnc1	580.719	0.509195	0.0721751	-7.055	1.72603e-12	3.80017e-10
Lag3	1227.86	0.508917	0.136677	-3.72351	0.000196473	0.00521739
Il15ra	124.853	0.505604	0.154133	-3.2803	0.00103697	0.0185268
Atp2a2	419.399	0.503572	0.0940978	-5.35158	8.71904e-08	7.35393e-06
Kcnk6	352.512	0.502434	0.101883	-4.93148	8.16071e-07	5.08168e-05
Snd1	218.915	0.501688	0.0892695	-5.61993	1.91037e-08	1.93931e-06
Slc43a2	209.514	0.499521	0.096136	-5.19598	2.03647e-07	1.54126e-05
Dnajb11	486.217	0.496534	0.0754788	-6.57845	4.75389e-11	8.30853e-09
Taf4	84.042	0.495822	0.150317	-3.29851	0.000971996	0.0177759
Galc	173.493	0.494291	0.122272	-4.04254	5.2876e-05	0.00181092
Ndufa1	208.228	0.493931	0.108318	-4.56002	5.11481e-06	0.000243571
Arhgap31	216.468	0.493358	0.141501	-3.48659	0.000489221	0.0107016
Cadm1	742.721	0.491574	0.0595403	-8.25616	1.50434e-16	6.22026e-14
Nacc2	95.2459	0.490268	0.134897	-3.63438	0.000278647	0.00688615
Ldhb	2578.3	0.488903	0.0591986	-8.25869	1.47279e-16	6.22026e-14
Tmem237	73.3814	0.487955	0.163656	-2.9816	0.00286748	0.0383378
Trem2	4361.53	0.486235	0.0555677	-8.75031	2.1277e-18	1.38735e-15
Flad1	90.6357	0.485164	0.145773	-3.32822	0.000874023	0.0164887
Hspb3	72.1318	0.484941	0.153599	-3.15719	0.00159299	0.0254054
Rnaseh2a	64.7936	0.484865	0.163025	-2.97417	0.00293783	0.0390321
Cdkn1a	1087.99	0.484149	0.151816	-3.18905	0.00142742	0.0237576
Pcnt	104.626	0.483034	0.138137	-3.49678	0.000470906	0.0103949
Soat1	460.952	0.481864	0.0840184	-5.73522	9.73831e-09	1.09334e-06
Cgrrf1	186.267	0.481798	0.0919909	-5.23745	1.62807e-07	1.27192e-05
Ppm1h	1389.03	0.472779	0.0804089	-5.87968	4.11059e-09	5.08664e-07
Selenow	231.053	0.472772	0.126772	-3.72932	0.000192001	0.00514788
Syngr1	1836.94	0.472054	0.0663559	-7.11396	1.12757e-12	2.61858e-10
Sipa1l2	302.362	0.470081	0.100379	-4.68307	2.82608e-06	0.000145625
Dgcr2	149.034	0.46961	0.12705	-3.69626	0.000218795	0.00568901
Tmem104	539.471	0.469236	0.0964024	-4.86747	1.13035e-06	6.60785e-05
Slc35c2	301.708	0.468958	0.13319	-3.52097	0.000429971	0.0096675
Cpq	115.913	0.467568	0.132574	-3.52683	0.000420562	0.00954456
Sf3a1	254.681	0.467064	0.0869527	-5.37148	7.80944e-08	6.72048e-06
C330006A16Rik	515.808	0.466636	0.097932	-4.7649	1.88948e-06	0.000103665
Atxn1	199.047	0.46518	0.0934375	-4.97852	6.4074e-07	4.11457e-05
Calr	1879.89	0.463239	0.0614238	-7.54168	4.63964e-14	1.31093e-11
Abca1	1506.22	0.463203	0.079553	-5.82258	5.79475e-09	6.82211e-07
Exoc8	92.576	0.462625	0.148581	-3.11362	0.00184805	0.0280986
Rab3gap2	102.216	0.4612	0.159252	-2.89605	0.00377893	0.0469678
Mpeg1	1846.12	0.460118	0.0830097	-5.54294	2.97427e-08	2.84875e-06
Bax	174.801	0.460038	0.139906	-3.28819	0.00100833	0.0182435
Lpgat1	182.882	0.459008	0.113291	-4.05159	5.08699e-05	0.00175641
Lap3	449.685	0.458682	0.0774551	-5.92191	3.18224e-09	4.11821e-07
Ccdc6	254.379	0.457597	0.105651	-4.33122	1.48284e-05	0.000617889
Maged1	248.928	0.456487	0.109192	-4.18057	2.90776e-05	0.00113583
Slc10a7	90.0085	0.45615	0.148009	-3.08191	0.00205675	0.0302674
Ncf1	838.502	0.455952	0.0602691	-7.56527	3.87071e-14	1.13138e-11
Zfp275	93.951	0.455042	0.144917	-3.14003	0.00168933	0.0264156
Ctsb	18228.5	0.454165	0.055759	-8.14513	3.78868e-16	1.49371e-13
Impad1	130.451	0.451912	0.156071	-2.89556	0.0037848	0.0470064
mt-Nd6	790.39	0.448621	0.101227	-4.43185	9.34279e-06	0.000415625
Aco1	110.908	0.447303	0.139347	-3.21	0.00132737	0.0225255
Ms4a6d	572.501	0.446853	0.0901363	-4.95752	7.13992e-07	4.50707e-05
Snx19	120.39	0.44652	0.138744	-3.21829	0.00128957	0.0219498
Tspan7	750.439	0.444935	0.0857538	-5.18852	2.11974e-07	1.59715e-05
Wbp1l	160.09	0.440848	0.132324	-3.33158	0.00086354	0.0163607
Gm5617	66.5214	0.440251	0.145989	-3.01564	0.00256436	0.0353157
Lactb	160.938	0.439737	0.143201	-3.07076	0.00213513	0.0308584
Gm2a	2224.57	0.438594	0.0873803	-5.01937	5.18402e-07	3.46003e-05
Rnf215	152.79	0.4384	0.135422	-3.23728	0.00120674	0.0208328
Lrrc3	881.324	0.436262	0.0852025	-5.12029	3.05058e-07	2.21011e-05
Tmc7	169.008	0.436142	0.130938	-3.3309	0.000865643	0.0163786
St5	135.153	0.434494	0.141212	-3.07689	0.00209176	0.0304915
Abcg1	2674.54	0.434266	0.081405	-5.33464	9.57367e-08	7.91719e-06
Ufsp2	423.938	0.432839	0.0733733	-5.89914	3.65406e-09	4.58869e-07
Atp8a1	775.132	0.432774	0.0573639	-7.54435	4.54541e-14	1.30607e-11
Cdc27	128.345	0.430566	0.121676	-3.53864	0.000402196	0.0092141
Mms19	277.678	0.429957	0.10468	-4.10733	4.00254e-05	0.00147191
Cd180	482.536	0.429581	0.0933336	-4.60264	4.17175e-06	0.000205592
Ppm1l	101.762	0.426221	0.14092	-3.02457	0.00248985	0.0345243
Arhgef7	244.346	0.424307	0.0923373	-4.59519	4.32357e-06	0.000211513
Tmem192	102.282	0.421592	0.139304	-3.02642	0.00247468	0.0344488
Rnaset2a	825.646	0.421228	0.0613646	-6.86434	6.67979e-12	1.34812e-09
Clstn1	307.99	0.420093	0.0855714	-4.90927	9.14169e-07	5.57167e-05
Ubxn8	91.1595	0.418916	0.135866	-3.08329	0.00204724	0.0301798
Man2b1	3104.19	0.417351	0.0624146	-6.68675	2.28178e-11	4.29811e-09
Inpp4a	516.638	0.416996	0.089322	-4.66846	3.03468e-06	0.000154495
Snn	326.782	0.415947	0.0954561	-4.35747	1.31577e-05	0.000553506
Cyb5r3	196.828	0.415255	0.119652	-3.47052	0.000519452	0.0111897
Sdf2l1	440.633	0.414788	0.0819739	-5.06	4.19247e-07	2.88923e-05
Pccb	84.3056	0.41413	0.134728	-3.07383	0.00211333	0.0306741
Nudt3	495.557	0.413683	0.0720368	-5.74267	9.31979e-09	1.05332e-06
Scn1b	141.279	0.413508	0.135032	-3.0623	0.00219642	0.0315291
Srm	363.226	0.412834	0.10031	-4.11559	3.86194e-05	0.00142395
Fam63b	246.936	0.411895	0.106265	-3.87611	0.000106141	0.00317321
Cd81	12998.4	0.409998	0.0809898	-5.06235	4.1413e-07	2.87735e-05
Tmem5	110.715	0.407985	0.12367	-3.29899	0.000970336	0.0177655
Lrrc8a	1333.98	0.407969	0.0897621	-4.545	5.49342e-06	0.000256556
Slc1a3	734.052	0.405955	0.0892815	-4.54691	5.44389e-06	0.000254945
Dnajb14	173.874	0.405325	0.111351	-3.64006	0.000272574	0.00676565
Pde6d	91.096	0.404216	0.140363	-2.87979	0.00397943	0.0484302
P4ha1	831.808	0.403503	0.073865	-5.46272	4.68907e-08	4.24573e-06
Dnaja3	155.719	0.402783	0.110984	-3.62919	0.000284311	0.00699554
Eef2k	272.402	0.402365	0.118678	-3.39039	0.000697937	0.0141702
Dnajc13	299.134	0.402336	0.084967	-4.7352	2.18841e-06	0.000116667
Dnajc18	188.039	0.401305	0.110644	-3.62698	0.000286751	0.00703516
Lyz2	1708.8	0.401118	0.130043	-3.0845	0.00203896	0.0301298
Cryba4	476.342	0.399997	0.0887042	-4.50934	6.5031e-06	0.000300025
Eml3	125.917	0.397987	0.12641	-3.14838	0.00164178	0.0258998
Twf1	728.241	0.397962	0.0922565	-4.31365	1.60583e-05	0.00066399
Slc39a1	1908.49	0.39663	0.119748	-3.31222	0.000925586	0.0172244
Ormdl2	126.853	0.394176	0.118904	-3.31509	0.000916148	0.0170863
B4galt4	346.661	0.392292	0.130874	-2.99748	0.00272219	0.0369478
Slc35b2	506.735	0.389742	0.0960778	-4.05652	4.98086e-05	0.00174436
Rhoq	183.395	0.389712	0.111127	-3.50692	0.000453324	0.0100592
Ube4b	109.728	0.387766	0.123929	-3.12895	0.00175433	0.027173
Prkcb	265.022	0.386274	0.0941038	-4.10477	4.0472e-05	0.00148511
Eprs	446.962	0.385815	0.0765822	-5.03792	4.70621e-07	3.17866e-05
Hk2	1329.17	0.384855	0.0576356	-6.67738	2.43253e-11	4.53173e-09
Tgfa	295.453	0.384846	0.0867729	-4.43509	9.20321e-06	0.000410584
Sort1	452.652	0.384554	0.0807453	-4.76256	1.91151e-06	0.000104535
Impact	443.121	0.384478	0.0953155	-4.03374	5.48958e-05	0.00186877
Htt	184.876	0.384107	0.123914	-3.0998	0.0019365	0.0291965
Mfsd11	367.383	0.38349	0.0722486	-5.30792	1.1088e-07	9.08095e-06
Rnf40	111.56	0.382971	0.133389	-2.87109	0.00409057	0.0494873
Mlec	525.363	0.382453	0.0764066	-5.0055	5.57178e-07	3.68728e-05
Mgat5	403.653	0.38226	0.102007	-3.74738	0.000178691	0.00484404
Man1a	405.665	0.381162	0.0863688	-4.41319	1.01859e-05	0.00044516
Wdr41	224.367	0.380294	0.131863	-2.88401	0.00392647	0.0481082
Cds1	141.264	0.379951	0.112914	-3.36496	0.00076554	0.0151306
Dcxr	282.262	0.379776	0.127394	-2.98112	0.00287194	0.0383543
Ssbp1	331.043	0.379162	0.0991939	-3.82244	0.000132139	0.00377131
Ttc13	248.744	0.378462	0.0917295	-4.12584	3.69379e-05	0.00137931
Dst	836.328	0.378109	0.0664341	-5.69149	1.25939e-08	1.3599e-06
Hif1a	314.15	0.37714	0.0945626	-3.98826	6.65599e-05	0.00221688
Ak1	243.203	0.376409	0.118915	-3.16537	0.00154885	0.0249511
mt-Nd5	5418.48	0.37362	0.0525578	-7.10874	1.17106e-12	2.68284e-10
Fads1	378.733	0.373584	0.0871079	-4.28874	1.79686e-05	0.000730509
Pycard	520.248	0.373133	0.067466	-5.53069	3.18983e-08	3.02107e-06
Fbrsl1	366.051	0.373055	0.120377	-3.09907	0.00194131	0.0292023
Uhrf1bp1	166.7	0.371717	0.102557	-3.6245	0.000289525	0.0070725
Tex264	166.984	0.371201	0.115253	-3.22075	0.00127856	0.0218503
Rnf128	190.073	0.369897	0.113255	-3.26607	0.00109052	0.0193384
Creld2	244.419	0.368943	0.102198	-3.61008	0.000306106	0.00739233
Fkbp2	362.664	0.367848	0.0947528	-3.88219	0.00010352	0.00311166
Pyroxd2	151.157	0.367769	0.125857	-2.92211	0.00347667	0.0439522
Arf3	186.69	0.367496	0.116122	-3.16474	0.00155221	0.0249664
Klf13	1041.54	0.365007	0.103584	-3.52377	0.000425453	0.00959136
Itgb5	2947.07	0.364719	0.0665757	-5.47827	4.29514e-08	3.91481e-06
Ndufc1	170.963	0.364491	0.12049	-3.02506	0.00248583	0.0345243
Cux1	612.386	0.363851	0.0593888	-6.1266	8.97745e-10	1.31202e-07
Gaa	325.367	0.363464	0.118295	-3.07251	0.00212266	0.0307568
Serinc3	8161.99	0.359883	0.0656565	-5.4813	4.2221e-08	3.89007e-06
Higd1a	130.607	0.359723	0.108944	-3.3019	0.000960337	0.0176579
Frrs1	635.255	0.359376	0.0762491	-4.71319	2.43874e-06	0.000126434
Ankrd40	124.019	0.358683	0.1147	-3.12714	0.00176516	0.0272292
Crat	260.513	0.356742	0.11203	-3.18435	0.00145079	0.023863
Manf	381.242	0.356679	0.0943365	-3.78092	0.000156251	0.00431422
Phf20	252.806	0.356013	0.0897597	-3.9663	7.29985e-05	0.00238436
Adam9	240.925	0.35528	0.115452	-3.07729	0.00208894	0.0304915
Tmem68	211.413	0.355012	0.0991321	-3.5812	0.000342014	0.008098
Cd34	802.252	0.353864	0.0870797	-4.06368	4.83054e-05	0.00170609
Alox5ap	433.43	0.353121	0.116024	-3.04352	0.00233828	0.0329698
Rest	189.827	0.353009	0.111993	-3.15208	0.00162115	0.0256853
Samd8	198.5	0.351303	0.0947347	-3.70828	0.000208672	0.00546773
Nlk	101.052	0.351014	0.120029	-2.92441	0.00345104	0.0438244
Slc35f6	315.991	0.350966	0.085082	-4.12503	3.70688e-05	0.00138116
Sema4b	339.535	0.350558	0.102388	-3.42381	0.000617504	0.0129082
Prdx4	246.763	0.349583	0.109794	-3.18398	0.00145264	0.023863
Daglb	768.265	0.348768	0.104327	-3.34302	0.000828717	0.0158391
Hexa	3179.34	0.348283	0.0482695	-7.21539	5.3779e-13	1.36077e-10
Gba	706.551	0.347944	0.0613549	-5.67101	1.41955e-08	1.50411e-06
Rap1gds1	885.213	0.347836	0.0501354	-6.93793	3.97896e-12	8.22627e-10
Pld4	4959.73	0.347048	0.0407198	-8.52283	1.55699e-17	7.5416e-15
Sparc	9456.68	0.346345	0.0377449	-9.17594	4.47666e-20	3.99436e-17
Peak1	189.295	0.34572	0.115309	-2.99821	0.00271568	0.0369031
Zfpl1	136.804	0.344935	0.108724	-3.17256	0.00151099	0.0245362
Gns	2069.88	0.344236	0.0576976	-5.96621	2.42829e-09	3.21616e-07
Zmat2	191.38	0.344125	0.097719	-3.52158	0.000428991	0.00965827
Gm38317	69.4286	0.343667	0.11775	-2.91862	0.00351588	0.0443487
Papss1	232.745	0.341988	0.0978658	-3.49446	0.000475019	0.0104449
Kdelr2	1087.38	0.341471	0.07499	-4.55355	5.27482e-06	0.000249092
Upf1	178.96	0.340312	0.103613	-3.28445	0.00102182	0.0183506
Sh3gl1	456.933	0.340181	0.110699	-3.07303	0.00211897	0.0307297
Tpst2	1143.39	0.339903	0.117997	-2.88061	0.00396901	0.048382
Elmod2	162	0.338609	0.107369	-3.15369	0.0016122	0.0256154
Mcoln1	259.158	0.3385	0.0959314	-3.52856	0.000417824	0.00950787
Plod1	770.219	0.338123	0.0855865	-3.95065	7.79383e-05	0.00249771
Pon3	885.292	0.336779	0.0790901	-4.25817	2.06109e-05	0.000826046
Cyba	2557.28	0.336615	0.0640881	-5.25238	1.50144e-07	1.20065e-05
Irf2bp2	355.103	0.336239	0.0906577	-3.70888	0.000208176	0.00546317
Nucb1	820.969	0.335589	0.073495	-4.56615	4.96772e-06	0.000237233
Safb2	226.705	0.334828	0.0925216	-3.61891	0.000295843	0.00720607
Tbc1d9b	216.894	0.334602	0.112485	-2.97464	0.00293333	0.0390029
Slc31a1	317.901	0.334293	0.0875897	-3.81658	0.000135317	0.0038555
Snrnp200	197.38	0.333372	0.108202	-3.08101	0.00206297	0.0303327
Smarce1	151.873	0.33328	0.110694	-3.01082	0.00260541	0.0357359
Cib1	341.859	0.332335	0.0901557	-3.68624	0.000227594	0.00584607
Lmf1	183.943	0.332326	0.0993125	-3.34626	0.000819089	0.0157931
Timmdc1	136.534	0.330923	0.0945388	-3.50039	0.000464571	0.0102684
Srp72	300.632	0.330769	0.0803719	-4.11548	3.86372e-05	0.00142395
Adgre1	1882.04	0.330104	0.0643113	-5.1329	2.85312e-07	2.103e-05
Trip4	108.503	0.330094	0.106954	-3.08631	0.00202658	0.030032
Rab8b	392.187	0.329146	0.0833381	-3.94953	7.83042e-05	0.0025047
Pqlc2	245.128	0.328773	0.111575	-2.94666	0.00321226	0.0417299
Eif4enif1	180.245	0.328622	0.107467	-3.05787	0.00222914	0.0318639
Tmem160	201.246	0.328117	0.112263	-2.92276	0.00346939	0.0439258
Cxcl16	282.48	0.32808	0.1124	-2.91885	0.00351324	0.0443485
Acsl4	223.826	0.327612	0.108979	-3.0062	0.00264534	0.0361664
Derl2	502.555	0.327428	0.0785458	-4.16862	3.0645e-05	0.00118613
Tmem131	275.681	0.326919	0.100152	-3.26422	0.00109768	0.0194248
Scoc	979.896	0.326808	0.0798172	-4.09445	4.2317e-05	0.00153791
Jkamp	210.291	0.326654	0.107107	-3.04978	0.00229006	0.0325074
Strn	156.392	0.326208	0.112552	-2.89828	0.00375214	0.0467793
Psme4	236.555	0.325945	0.105337	-3.09431	0.00197272	0.0294743
C1qb	24508.8	0.32576	0.0654095	-4.98032	6.34796e-07	4.0919e-05
Sec14l1	482.816	0.325224	0.080181	-4.05612	4.98943e-05	0.00174436
Glmp	1004.87	0.323927	0.0732043	-4.42498	9.64529e-06	0.000425824
Myh9	501.624	0.322779	0.0796547	-4.05223	5.07319e-05	0.00175522
Bin1	1530.83	0.321826	0.0925925	-3.47572	0.000509485	0.0110273
Efcab14	319.395	0.321443	0.0862832	-3.72544	0.000194976	0.00521362
Plxnb2	1613.95	0.31941	0.0774816	-4.12239	3.74957e-05	0.001394
Sirt7	418.413	0.318516	0.109551	-2.90747	0.00364367	0.045655
As3mt	186.466	0.318228	0.109256	-2.91268	0.00358341	0.0450474
Tnpo1	315.993	0.318124	0.10938	-2.90843	0.00363248	0.0455485
Dpy19l1	371.781	0.317873	0.0801526	-3.96585	7.31355e-05	0.00238436
Pgk1	276.532	0.315308	0.0911538	-3.45907	0.00054204	0.0116172
Fcrls	13644.6	0.314052	0.0476518	-6.59056	4.38177e-11	7.81938e-09
Pon2	574.841	0.312541	0.0754203	-4.14399	3.41314e-05	0.00129159
Sec23ip	151.645	0.311357	0.0935226	-3.32922	0.000870906	0.0164598
Os9	375.291	0.310258	0.104964	-2.95585	0.00311807	0.0408821
C1qa	16254.3	0.310227	0.097414	-3.18463	0.00144941	0.023863
Parp8	146.625	0.308391	0.104007	-2.9651	0.00302588	0.0399205
Osbpl2	160.277	0.307064	0.0975339	-3.14828	0.00164232	0.0258998
Npc2	2792.6	0.306307	0.0515487	-5.9421	2.81389e-09	3.66953e-07
Aldoa	1328.71	0.304333	0.0689608	-4.41314	1.01883e-05	0.00044516
Cd86	1138.78	0.303369	0.0578091	-5.24778	1.53942e-07	1.21952e-05
Arhgef40	465.085	0.302276	0.0973815	-3.10404	0.00190898	0.0288698
Picalm	2304.9	0.302175	0.0615595	-4.90867	9.16945e-07	5.57167e-05
C1qc	25764.8	0.302113	0.0770456	-3.92122	8.81024e-05	0.00273553
Ap2a2	463.741	0.302094	0.0919707	-3.28468	0.00102098	0.0183506
Nrd1	245.595	0.30178	0.0796561	-3.78853	0.000151538	0.00422538
Tmed3	577.299	0.301034	0.0661786	-4.54881	5.39498e-06	0.000253355
Ctsa	4526.92	0.299759	0.0491211	-6.10245	1.04453e-09	1.48807e-07
Lyn	1797.95	0.299635	0.050848	-5.89277	3.79777e-09	4.73409e-07
Gde1	257.585	0.299543	0.10173	-2.94449	0.00323489	0.0419231
Trim26	255.03	0.299478	0.103128	-2.90395	0.00368487	0.0460758
Gsk3b	1071.18	0.29906	0.076571	-3.90566	9.39696e-05	0.00289123
D17H6S53E	234.135	0.297788	0.0888375	-3.35205	0.000802163	0.0155953
Creg1	1407.65	0.296763	0.0438306	-6.77067	1.2819e-11	2.55671e-09
Tmem144	437.024	0.295192	0.0873211	-3.38053	0.000723458	0.0145145
Lrrc25	316.614	0.294777	0.0947612	-3.11074	0.00186621	0.028324
Aga	274.751	0.294063	0.0916837	-3.20737	0.00133956	0.0226869
Nudt9	201.532	0.293128	0.0934115	-3.13803	0.0017009	0.0265518
Slc6a6	727.769	0.292435	0.0921019	-3.17512	0.00149774	0.024383
Naip2	350.856	0.291378	0.0869396	-3.3515	0.000803743	0.0155979
Cox6c	346.13	0.290697	0.0897078	-3.24048	0.00119327	0.0206635
Canx	2375.27	0.289743	0.0571275	-5.07186	3.93949e-07	2.75976e-05
Sidt2	429.004	0.289241	0.0918392	-3.14944	0.00163586	0.0258943
Itm2b	17327.9	0.288754	0.0518709	-5.56678	2.59486e-08	2.54277e-06
Eef2	1206.36	0.28837	0.0847165	-3.40394	0.000664212	0.0135995
Tpi1	378.684	0.286837	0.0866145	-3.31166	0.000927455	0.0172403
Bsg	1910.54	0.285156	0.052759	-5.40488	6.48508e-08	5.66709e-06
Ppfia4	843.878	0.285139	0.0685746	-4.15808	3.20927e-05	0.00122814
Mtch1	313.146	0.284717	0.080786	-3.52433	0.00042455	0.00958374
Sec31a	357.911	0.283193	0.0877332	-3.22789	0.00124708	0.0213965
Ssr4	851.893	0.281578	0.0661175	-4.25875	2.05577e-05	0.000825862
Scd2	372.484	0.281342	0.0881314	-3.19231	0.00141141	0.0235508
Dpy19l4	234.446	0.281339	0.0976329	-2.8816	0.00395664	0.048382
Ap3d1	373.908	0.28044	0.0885315	-3.16769	0.00153656	0.0248325
Tspan3	685.336	0.280335	0.0680157	-4.12162	3.76212e-05	0.00139561
Tmbim4	391.833	0.280268	0.0886176	-3.16267	0.00156329	0.0250597
Gnaq	334.786	0.278671	0.0852478	-3.26896	0.00107944	0.0191822
Tcf7l2	748.337	0.278603	0.072471	-3.84434	0.000120879	0.00353932
Brd7	321.305	0.27663	0.0845093	-3.27337	0.00106274	0.0189649
Atraid	500.79	0.276054	0.0761356	-3.62582	0.000288041	0.00704641
Brox	290.242	0.275574	0.0919161	-2.99811	0.00271664	0.0369031
Rbm47	379.194	0.275471	0.0798279	-3.45081	0.000558906	0.0119034
Itgb2	1357.6	0.275152	0.0620923	-4.43133	9.36522e-06	0.000415625
Cst3	81705.2	0.273387	0.0758144	-3.606	0.000310954	0.00747746
Nup98	336.448	0.273146	0.0717858	-3.80502	0.000141795	0.00401311
Atp1b3	1093.85	0.269388	0.054181	-4.97199	6.62681e-07	4.23941e-05
Ms4a6b	567.381	0.268971	0.0890993	-3.01877	0.00253799	0.0350379
Notch2	853.328	0.268948	0.0791451	-3.39817	0.000678383	0.0138229
Adora3	313.307	0.2686	0.085658	-3.13573	0.00171429	0.0266382
St3gal5	711.287	0.267995	0.0697627	-3.84153	0.000122272	0.00356164
Psmc5	344.043	0.266352	0.0807986	-3.2965	0.000978988	0.0178268
Bank1	285.909	0.264249	0.0898799	-2.94002	0.00328188	0.0423403
Spint1	457.579	0.264014	0.0860807	-3.06705	0.0021618	0.0310848
Wbp11	194.81	0.26373	0.0795903	-3.31359	0.000921059	0.017159
Ndufb7	361.014	0.263105	0.0825141	-3.18861	0.0014296	0.0237608
Adam17	925.536	0.261887	0.0554542	-4.72258	2.32877e-06	0.000122035
Adap2os	1514.49	0.261159	0.0748741	-3.48797	0.0004867	0.0106602
1700017B05Rik	775.975	0.260661	0.0842469	-3.09401	0.00197471	0.0294743
mt-Nd4	3355.6	0.260515	0.0640638	-4.0665	4.77251e-05	0.00169976
Top1	429.072	0.25954	0.0718876	-3.61036	0.000305767	0.00739233
Spcs2	1472.79	0.259483	0.0662713	-3.91546	9.0231e-05	0.00279265
Rassf4	534.578	0.258661	0.0704635	-3.67085	0.000241744	0.00611685
Mcfd2	585.551	0.258127	0.0732002	-3.52631	0.00042139	0.00955056
Fchsd2	818.017	0.257774	0.0679733	-3.79228	0.000149271	0.00418384
Zc3hav1	584.953	0.256235	0.0687136	-3.72904	0.000192214	0.00514788
Pan3	1226.56	0.254729	0.0652849	-3.9018	9.54796e-05	0.00292706
Slc9a9	579.354	0.251906	0.0780771	-3.22638	0.00125369	0.0214684
Ifnar2	464.439	0.24903	0.0633566	-3.93061	8.47313e-05	0.00265028
Adap2	1896.83	0.24813	0.0726737	-3.4143	0.000639453	0.0132823
Herc2	1005.47	0.248085	0.0572394	-4.33416	1.46316e-05	0.000612466
Scarb2	669.601	0.24767	0.0605655	-4.08929	4.32696e-05	0.00156741
Arglu1	1480.85	0.244677	0.0743328	-3.29164	0.000996059	0.0180408
Hsd17b4	380.439	0.244617	0.0817968	-2.99054	0.00278486	0.037411
Arpc1a	331.052	0.243745	0.072801	-3.34809	0.000813696	0.0157293
Tmem50b	588.947	0.243387	0.0828628	-2.93722	0.00331165	0.0425294
Tcn2	1684.65	0.242746	0.0611947	-3.96678	7.2849e-05	0.00238419
Rab8a	306.071	0.241506	0.080307	-3.00728	0.00263593	0.0360669
Aif1	1707.26	0.240348	0.0589308	-4.07849	4.53299e-05	0.00162813
Ctss	22889	0.238083	0.0613645	-3.87982	0.000104535	0.00313107
Atp6v1c1	474.777	0.236784	0.0790149	-2.9967	0.00272918	0.0369551
Dhrs3	2610.33	0.236443	0.073458	-3.21875	0.00128753	0.0219455
Macf1	1703.22	0.23548	0.0489626	-4.80938	1.51396e-06	8.584e-05
Hck	639.29	0.235253	0.0772116	-3.04686	0.00231244	0.0327509
Hacd3	439.009	0.23435	0.0816319	-2.87081	0.00409418	0.0494873
Gusb	1328.53	0.232623	0.0635292	-3.66167	0.00025058	0.00631216
Tapbp	1270.16	0.232217	0.0604337	-3.8425	0.000121786	0.00355359
Osbpl11	418.615	0.231534	0.0740311	-3.12753	0.00176284	0.0272292
Oxct1	617.894	0.231189	0.0621324	-3.72091	0.00019851	0.00525013
Bmp2k	2776.29	0.23109	0.0765885	-3.01729	0.00255045	0.0351527
H2afy	555.38	0.230668	0.0775989	-2.97257	0.00295322	0.0392059
mt-Nd1	12608.3	0.230179	0.0597745	-3.85079	0.000117737	0.00346528
Pdia3	3341.78	0.230074	0.0478588	-4.80735	1.52948e-06	8.64309e-05
Slc40a1	943.656	0.228751	0.0752443	-3.04012	0.00236487	0.0332435
Dnajc3	536.287	0.228088	0.0788719	-2.89188	0.00382946	0.0472839
Cd48	371.366	0.225353	0.0749289	-3.00756	0.00263355	0.0360634
Sec11c	673.136	0.225207	0.060707	-3.70975	0.000207468	0.00545303
Ctsh	1722.25	0.224321	0.0528015	-4.24839	2.15309e-05	0.000857568
Tbc1d14	517.236	0.223679	0.0709237	-3.1538	0.00161161	0.0256154
Pdia6	1057.58	0.223416	0.0572349	-3.9035	9.48127e-05	0.00291188
Mtfr1l	568.942	0.222987	0.0676757	-3.29493	0.000984459	0.0179072
Npc1	433.132	0.222931	0.0757227	-2.94405	0.0032395	0.0419231
Lrpap1	617.096	0.222138	0.069431	-3.1994	0.00137712	0.0231563
Atp6v0e	710.04	0.221598	0.0719366	-3.08046	0.00206682	0.0303366
Spata13	580.663	0.2204	0.0645659	-3.41356	0.000641194	0.0132887
Ergic3	790.317	0.219276	0.0582665	-3.76333	0.000167666	0.00456983
Arpc5l	388.68	0.219253	0.0710071	-3.08776	0.00201674	0.0299385
Snx6	964.59	0.219015	0.0683807	-3.20288	0.00136058	0.0229512
Clptm1	1030.85	0.218133	0.0717125	-3.04176	0.00235196	0.0330895
Timp2	1169.74	0.214994	0.0686189	-3.13316	0.00172933	0.0268229
Gfm2	542.646	0.213997	0.0708084	-3.0222	0.00250947	0.0346724
Stat3	512.931	0.212976	0.0668445	-3.18615	0.00144181	0.0238469
Slc29a3	1242.87	0.21288	0.0651051	-3.26979	0.00107628	0.019146
Tram1	1012.57	0.212342	0.0589531	-3.60188	0.000315928	0.00756486
Cltc	1757.88	0.210267	0.0564798	-3.72288	0.000196964	0.00521739
Adam10	2271.16	0.207303	0.0667585	-3.10526	0.00190111	0.0287764
Rrbp1	1280.19	0.207023	0.0623745	-3.31903	0.000903302	0.0169212
Atp2c1	544.685	0.206483	0.0696296	-2.96545	0.00302244	0.039914
Ddost	1247.66	0.202441	0.0597426	-3.38855	0.000702644	0.0142147
Pacsin2	510.785	0.202156	0.0665731	-3.0366	0.0023926	0.0335777
Zmynd8	426.149	0.201945	0.0610992	-3.3052	0.000949094	0.0175106
Synj1	378.331	0.200825	0.0700269	-2.86782	0.00413311	0.0497293
Arid1a	756.059	0.199563	0.0626248	-3.18665	0.00143931	0.0238288
Tpp1	1745.98	0.195571	0.0429295	-4.55562	5.22307e-06	0.000247337
Sdf4	714.583	0.191695	0.0573352	-3.3434	0.000827574	0.0158351
Sat1	5685.74	0.186929	0.0592464	-3.15511	0.00160438	0.0255629
Renbp	513.97	0.184652	0.0579201	-3.18805	0.00143238	0.0237836
Atp6v0d1	487.449	0.182643	0.0606145	-3.0132	0.00258511	0.0355285
Ctsz	6894.28	0.179351	0.0595243	-3.01308	0.0025861	0.0355285
Acp2	799.035	0.17921	0.0577465	-3.10339	0.00191317	0.0288816
Akr1a1	1378.5	0.179074	0.0461442	-3.88075	0.000104134	0.00312457
Slc3a2	2160.67	0.175498	0.0465281	-3.77188	0.000162024	0.00445186
Scamp2	3063.36	0.173477	0.0479226	-3.61995	0.000294664	0.00718768
Nckap1l	1354.59	0.170846	0.0536333	-3.18544	0.00144532	0.0238583
Actr2	1493.38	0.169196	0.0566272	-2.9879	0.00280904	0.0376753
P4hb	2161.53	0.120726	0.0389483	-3.09963	0.00193761	0.0291965
Elmo1	1680.59	-0.146029	0.0444308	3.28665	0.00101387	0.0182664
Clasp2	1101.86	-0.161005	0.0471597	3.41403	0.000640104	0.0132823
Rbm39	2542	-0.163953	0.0481555	3.40466	0.000662468	0.0135802
Cd33	2124.25	-0.165618	0.0501091	3.30516	0.000949227	0.0175106
Mfsd1	753.365	-0.174452	0.0603219	2.89202	0.00382775	0.0472839
Hnrnpk	2153.37	-0.174615	0.0572891	3.04797	0.00230394	0.0326578
Nfe2l2	700.018	-0.174641	0.0608143	2.87171	0.00408262	0.0494729
Rps3	1949.09	-0.182672	0.054242	3.36773	0.000757888	0.0150698
Vsir	3678.46	-0.184057	0.0497446	3.70005	0.00021556	0.00561351
Rac1	1063.05	-0.186242	0.058139	3.20338	0.00135822	0.0229342
Srgap2	1875.07	-0.186795	0.0486367	3.84061	0.000122729	0.00356882
Rpl10a	1802.4	-0.187177	0.0569361	3.2875	0.00101081	0.0182494
Plek	893.406	-0.187758	0.0637133	2.94693	0.00320951	0.0417261
Eif5	924.005	-0.192227	0.0553716	3.47157	0.000517419	0.0111656
Gdi2	2021.72	-0.192484	0.0624079	3.08428	0.00204045	0.0301298
Cfh	1631.06	-0.195143	0.058228	3.35137	0.000804141	0.0155979
Nxf1	927.569	-0.199085	0.0602535	3.30413	0.000952732	0.0175562
Oaz1	1365.87	-0.200453	0.0687332	2.91639	0.00354109	0.0446335
Srsf5	1114.04	-0.203707	0.0567379	3.59031	0.000330288	0.00786429
Srrm1	911.537	-0.204355	0.0572419	3.57002	0.000356948	0.00840463
Tnfrsf1a	622.843	-0.205882	0.0665433	3.09396	0.00197504	0.0294743
Rbm7	411.682	-0.209419	0.0716356	2.9234	0.00346237	0.0439125
Jmjd1c	1121.56	-0.210348	0.0718637	2.92704	0.00342207	0.0436198
Rps3a1	1470.74	-0.210902	0.0637808	3.30667	0.000944105	0.0174541
Hps3	641.381	-0.212516	0.0673988	3.15312	0.00161536	0.0256415
Rab11b	415.866	-0.212835	0.0690089	3.08416	0.00204124	0.0301298
Rpl9	1179.43	-0.214829	0.062775	3.42221	0.000621138	0.0129682
Lcp2	1033.67	-0.216422	0.0593154	3.64867	0.000263603	0.00657186
Stard9	378.558	-0.216544	0.072378	2.99185	0.00277295	0.0373094
Vamp3	454.038	-0.216577	0.0736672	2.93994	0.00328272	0.0423403
Hnrnpa2b1	1790.51	-0.216961	0.0619045	3.50476	0.000457011	0.0101277
Tmem206	457.254	-0.217103	0.0651184	3.33398	0.000856138	0.0162722
Rpl10	2029.42	-0.22113	0.0718253	3.07872	0.00207893	0.0304354
Ntpcr	1045.97	-0.227752	0.0701695	3.24574	0.00117148	0.0204532
Reep3	548.729	-0.228879	0.0748075	3.05957	0.00221655	0.0317375
Myl12b	677.07	-0.232475	0.0659513	3.52495	0.000423562	0.009582
Rps13	741.578	-0.233262	0.0743967	3.13539	0.00171627	0.0266447
Il16	420.585	-0.235649	0.0738959	3.18893	0.001428	0.0237576
Cnbp	1278.53	-0.23582	0.070242	3.35725	0.000787212	0.0154285
Ppcdc	906.797	-0.236434	0.0666963	3.54493	0.000392717	0.00906547
Cops4	533.505	-0.239061	0.0788453	3.03203	0.00242918	0.0340065
Hp1bp3	476.998	-0.239866	0.0578775	4.14437	3.40755e-05	0.00129159
Smap2	910.843	-0.240048	0.0627229	3.82712	0.000129651	0.00372617
Eef1a1	8117.38	-0.244175	0.0520071	4.69503	2.66568e-06	0.000137778
Rps2	1039.64	-0.24451	0.0772259	3.16616	0.00154463	0.0249357
Rps24	1358.2	-0.245294	0.0838512	2.92535	0.0034407	0.0437258
Srsf3	777.501	-0.245907	0.0700838	3.50876	0.000450206	0.0100162
Ube2j2	225.708	-0.247202	0.0808678	3.05687	0.00223664	0.0319173
Rplp0	4337.54	-0.247368	0.0654122	3.78169	0.000155768	0.00430789
Fam46a	432.065	-0.248107	0.0806074	3.07796	0.00208421	0.0304863
Nop56	388.131	-0.249226	0.0783169	3.18227	0.00146124	0.023981
Sumo2	227.098	-0.249514	0.0772303	3.23077	0.00123456	0.0212266
Rpl27a	1424.48	-0.249754	0.0783613	3.18722	0.0014365	0.0238054
Sft2d2	386.985	-0.249936	0.0706249	3.53892	0.000401765	0.0092141
Ivns1abp	3761.55	-0.250142	0.0743006	3.36662	0.000760965	0.0151061
Rhoh	846.625	-0.253992	0.0630704	4.02712	5.64638e-05	0.00191446
Arhgdib	690.446	-0.255029	0.0759045	3.35987	0.000779804	0.0153187
Hspa4	356.839	-0.2576	0.0767694	3.3555	0.000792221	0.0154551
Rpsa	1093.43	-0.257719	0.0865261	2.97851	0.00289649	0.0385736
Rpl3	2068.86	-0.259318	0.0587742	4.41211	1.02369e-05	0.000446133
Supt4a	231.438	-0.259413	0.0758662	3.41935	0.000627702	0.0130805
Zfand5	901.695	-0.260069	0.0902817	2.88064	0.0039687	0.048382
Zfp638	289.01	-0.260742	0.0815103	3.19889	0.00137957	0.0231563
Ddx5	7548.91	-0.260817	0.0404143	6.45359	1.09234e-10	1.83352e-08
Ssh2	2118.63	-0.263362	0.0460687	5.71672	1.08598e-08	1.18779e-06
Rnf187	315.094	-0.264211	0.085906	3.07558	0.00210093	0.0305726
Lims1	710.489	-0.264386	0.0650335	4.06538	4.79537e-05	0.00170243
Ythdf2	748.652	-0.265465	0.0615765	4.31114	1.62416e-05	0.000666694
Psme1	393.979	-0.268783	0.0800791	3.35648	0.000789424	0.0154539
Nrros	1247.94	-0.270676	0.0744909	3.63368	0.000279404	0.00689482
Syvn1	326.014	-0.271067	0.0883565	3.06789	0.00215579	0.0310713
P2ry12	18335.8	-0.272918	0.0813267	3.35582	0.000791305	0.0154551
Sp3	152.763	-0.274798	0.0914615	3.00452	0.00265996	0.0363179
Ighm	1558.46	-0.27644	0.0729047	3.79181	0.000149555	0.00418384
Fus	403.972	-0.276539	0.0806571	3.42858	0.000606757	0.0127149
Setd3	199.316	-0.277165	0.0908554	3.05061	0.00228375	0.032453
Adrb2	1676.29	-0.277358	0.0693227	4.00097	6.30841e-05	0.0021094
Ncl	584.774	-0.277451	0.068185	4.06909	4.71973e-05	0.00168805
Apbb1ip	628.499	-0.278458	0.0775805	3.58927	0.000331599	0.00787338
Fkbp1a	452.353	-0.28022	0.0906703	3.09053	0.00199797	0.029738
Nrm	299.291	-0.280674	0.0978234	2.86919	0.00411529	0.0496205
Fnbp1	517.639	-0.281638	0.0857576	3.28412	0.00102301	0.0183524
Ints6l	1013.52	-0.281955	0.0810265	3.47979	0.000501812	0.0109067
Acer3	414.522	-0.282995	0.0763395	3.70706	0.000209682	0.00548572
Rhoa	726.704	-0.283472	0.0742987	3.81531	0.000136013	0.00386883
Tmem87b	288.029	-0.28562	0.0959577	2.97652	0.00291542	0.0387953
Rps4x	2067.04	-0.285719	0.0671355	4.25586	2.08245e-05	0.000832638
Slc29a1	388.871	-0.288726	0.0869419	3.32091	0.000897259	0.0168452
Arhgap25	411.488	-0.290952	0.0898613	3.23778	0.00120462	0.0208175
Rpl29	609.05	-0.291557	0.0826613	3.52713	0.000420085	0.00954456
Ptprc	1648.35	-0.291753	0.0636641	4.58269	4.59034e-06	0.000222343
Mynn	122.534	-0.292077	0.0989351	2.95221	0.00315509	0.0411765
Rps23	1875.08	-0.293418	0.0698826	4.19873	2.68414e-05	0.0010509
Mbnl1	1991.83	-0.293675	0.0632477	4.64326	3.4296e-06	0.000172018
Tifa	396.493	-0.293734	0.0757886	3.8757	0.000106317	0.00317321
Rps20	513.603	-0.29423	0.102356	2.87458	0.0040457	0.0490958
Il10ra	1447.52	-0.294859	0.0732886	4.02326	5.73988e-05	0.00194228
Ptpro	472.772	-0.296099	0.0684808	4.32383	1.53346e-05	0.000637174
Commd8	774.383	-0.296671	0.0559152	5.30574	1.12215e-07	9.14609e-06
Dennd1c	239.407	-0.2967	0.0980015	3.02751	0.0024658	0.0343772
Commd7	262.58	-0.297645	0.102665	2.89918	0.00374135	0.0467063
Eif4a2	1386.17	-0.298852	0.0599328	4.98646	6.14949e-07	3.99434e-05
Prpsap1	327.504	-0.299203	0.0827127	3.61738	0.000297603	0.00723855
Paics	304.793	-0.299805	0.0834148	3.59414	0.000325464	0.00776033
Brk1	618.517	-0.299883	0.0772094	3.88402	0.000102744	0.00309381
Naa20	275.013	-0.30034	0.0871735	3.44532	0.000570393	0.0121176
Rbpj	193.72	-0.300703	0.0972844	3.09097	0.00199505	0.0297206
Rps9	3019.59	-0.30129	0.0721336	4.17683	2.95594e-05	0.00114936
Uvrag	224.87	-0.302437	0.0821335	3.68226	0.000231171	0.00592001
Trappc6b	188.825	-0.30338	0.0863533	3.51324	0.000442681	0.00987469
Orai1	521.833	-0.304152	0.104043	2.92332	0.00346316	0.0439125
Lin7c	177.734	-0.304556	0.0936401	3.25241	0.00114431	0.0200615
Cyp20a1	114.496	-0.304669	0.105122	2.89823	0.00375272	0.0467793
Rbm3	350.671	-0.30575	0.0921608	3.31757	0.00090804	0.0169912
Fbxw2	242.009	-0.305925	0.0981709	3.11625	0.00183167	0.0278746
Pdcd5-ps	83.2357	-0.307439	0.103976	2.95681	0.00310838	0.0407867
Nsmce4a	153.073	-0.308255	0.10374	2.97141	0.00296433	0.0393226
Bcl2l1	692.37	-0.309559	0.106936	2.89481	0.00379382	0.0470168
Kmt2a	269.582	-0.312493	0.095854	3.26009	0.00111376	0.0196479
Tnfaip8l2	490.817	-0.313796	0.0673803	4.65709	3.20718e-06	0.000162788
2020-09-07	369.679	-0.315351	0.0791281	3.98532	6.73902e-05	0.00224013
Ubb	6727.13	-0.318581	0.0927404	3.43519	0.000592138	0.0125013
Nfyc	166.905	-0.318959	0.103869	3.07077	0.00213509	0.0308584
Hsp90ab1	2780.01	-0.320343	0.0731093	4.38171	1.17754e-05	0.000506672
Tuba1a	501.471	-0.320519	0.0986463	3.24918	0.00115739	0.0202577
Gxylt1	162.841	-0.32105	0.0956623	3.35607	0.000790573	0.0154551
Gng2	262.105	-0.322485	0.0894108	3.60678	0.00031002	0.00746558
Tgif1	299.688	-0.323322	0.108831	2.97085	0.00296974	0.0393636
Cttnbp2nl	885.235	-0.32485	0.0811156	4.00478	6.2075e-05	0.00207976
Sypl	387.46	-0.325061	0.0801665	4.05483	5.01715e-05	0.00174436
Rps15a	850.832	-0.325511	0.0983155	3.31088	0.000930036	0.0172693
Fndc3a	231.611	-0.325579	0.0911771	3.57085	0.000355831	0.00838999
Snrpc	157.672	-0.326625	0.111504	2.92926	0.00339772	0.0433746
Hspa8	5509.27	-0.328162	0.0748205	4.38598	1.15463e-05	0.000498075
Arih1	114.664	-0.329451	0.113962	2.89088	0.00384159	0.0473992
Ripk2	125.464	-0.330276	0.112305	2.94089	0.00327275	0.0422888
Pten	312.042	-0.330988	0.0838236	3.94862	7.86028e-05	0.00250952
Arf6	272.337	-0.332283	0.0818389	4.0602	4.90301e-05	0.0017275
H3f3b	5177.65	-0.33293	0.0843963	3.94484	7.98549e-05	0.00253607
Lifr	463.203	-0.3354	0.107318	3.1253	0.00177623	0.0273252
Rpl13	3446.04	-0.33711	0.112213	3.0042	0.00266284	0.0363179
Cbx1	186.788	-0.337308	0.099502	3.38996	0.000699025	0.0141728
Actg1	1826.86	-0.337581	0.0774707	4.35753	1.31539e-05	0.000553506
Fth1	7206.91	-0.339049	0.0692882	4.89331	9.91517e-07	5.89796e-05
Rplp1	2382.09	-0.339705	0.0928116	3.66015	0.000252063	0.0063401
Ppia	2553.81	-0.340718	0.0704428	4.83681	1.31942e-06	7.58239e-05
Hnrnpdl	569.971	-0.340995	0.0580244	5.87675	4.1839e-09	5.10286e-07
Pcna	340.228	-0.341678	0.0847552	4.03135	5.54581e-05	0.00188413
Tbc1d31	147.97	-0.341805	0.111081	3.07708	0.00209037	0.0304915
Stradb	162.6	-0.34226	0.108107	3.16593	0.00154589	0.0249357
Pid1	236.39	-0.342721	0.0975312	3.51397	0.000441469	0.00987364
Rps6	1677.49	-0.343508	0.0735626	4.6696	3.01782e-06	0.0001541
Inpp5k	235.545	-0.343872	0.10514	3.27059	0.00107322	0.0191317
Lpxn	485.299	-0.344636	0.0811252	4.2482	2.15492e-05	0.000857568
Fbxl3	147.334	-0.345072	0.110341	3.12732	0.00176405	0.0272292
Rps17	648.109	-0.346465	0.0955236	3.62701	0.000286725	0.00703516
Slc7a6	154.784	-0.346549	0.111862	3.098	0.0019483	0.0292556
Ociad1	600.135	-0.348543	0.0697568	4.99654	5.8367e-07	3.81931e-05
Clk3	153.143	-0.350917	0.113371	3.09529	0.00196621	0.0294462
Trp53	386.851	-0.351054	0.0833397	4.21233	2.52753e-05	0.000994181
Gnpda2	97.2928	-0.351599	0.113603	3.09497	0.00196835	0.0294523
Cd302	323.722	-0.351679	0.0752907	4.67095	2.99809e-06	0.000153554
Pebp1	212.511	-0.353989	0.101776	3.47813	0.000504933	0.0109605
Urod	118.395	-0.357562	0.120708	2.96219	0.00305455	0.040236
Cct8	519.224	-0.358763	0.0807071	4.44525	8.77895e-06	0.000393729
P2ry13	3707.81	-0.359439	0.0627702	5.72627	1.02661e-08	1.13014e-06
Zfp658	200.876	-0.360608	0.119155	3.02638	0.002475	0.0344488
Gm1821	513.728	-0.360835	0.110623	3.26186	0.00110685	0.0195463
Ssu72	231.427	-0.361515	0.0966326	3.74113	0.000183195	0.00493752
Dcaf12	317.946	-0.361645	0.0984754	3.67244	0.000240245	0.00611541
Clk1	1596.22	-0.362004	0.0629818	5.74776	9.04334e-09	1.02894e-06
Npm1	1000.12	-0.362821	0.0714814	5.07574	3.8599e-07	2.72654e-05
Foxp1	166.308	-0.363399	0.104747	3.46931	0.000521789	0.0112258
Plscr3	202.367	-0.363566	0.107833	3.37156	0.00074743	0.0149073
Msrb2	198.97	-0.36479	0.107105	3.40591	0.000659442	0.0135517
Tmem173	1915.53	-0.365501	0.0585874	6.23857	4.41598e-10	6.80583e-08
Brd2	893.167	-0.365568	0.104806	3.48804	0.000486568	0.0106602
Plekhb2	190.339	-0.367607	0.119185	3.08434	0.00204002	0.0301298
Anapc16	157.528	-0.368087	0.122206	3.01202	0.00259512	0.0356235
Snx20	265.336	-0.370786	0.108877	3.40556	0.000660279	0.0135517
Swap70	149.735	-0.375468	0.12268	3.06056	0.00220925	0.0316597
Snhg5	161.5	-0.376127	0.119544	3.14634	0.00165327	0.0260483
Cbl	435.622	-0.376749	0.0854389	4.40957	1.03577e-05	0.000449091
St3gal6	910.132	-0.376999	0.061569	6.12319	9.17187e-10	1.31772e-07
Cysltr1	305.171	-0.377514	0.0799006	4.7248	2.30346e-06	0.000121275
Uhrf2	232.365	-0.377538	0.0992667	3.80327	0.000142799	0.00402139
Cep68	261.389	-0.38162	0.105847	3.60541	0.000311666	0.00748397
Numb	624.416	-0.382015	0.0775211	4.92789	8.31242e-07	5.12438e-05
Maml3	172.183	-0.38402	0.116361	3.30024	0.000966013	0.0177238
Alyref	122.957	-0.385572	0.130259	2.96004	0.00307597	0.0404554
Rapgef6	359.033	-0.386575	0.0781277	4.94799	7.49824e-07	4.69069e-05
Abca9	924.007	-0.386655	0.0727324	5.31613	1.05999e-07	8.72334e-06
Fcgr2b	1120.68	-0.388832	0.0824231	4.71751	2.38747e-06	0.000124538
Nop58	145.882	-0.389788	0.10002	3.89711	9.73469e-05	0.00297055
Gm37954	274.05	-0.389908	0.123003	3.16991	0.00152488	0.0246908
Dynll1	192.387	-0.390005	0.111668	3.49253	0.00047847	0.0105071
Taf7	196.364	-0.391401	0.0983747	3.97868	6.92985e-05	0.00229456
Ralgps1	93.5033	-0.3923	0.128375	3.05589	0.00224395	0.0319947
Wsb1	931.916	-0.394888	0.0715979	5.51536	3.48058e-08	3.26002e-06
Gm44187	208.621	-0.398008	0.111791	3.56027	0.000370475	0.00868695
Msn	1303.06	-0.398514	0.0553506	7.19983	6.02897e-13	1.50308e-10
Ltn1	164.42	-0.401123	0.127858	3.13726	0.00170532	0.026572
Tnfaip3	156.406	-0.401343	0.119274	3.36488	0.00076577	0.0151306
Fcer1g	3726.47	-0.401379	0.0867149	4.62872	3.67927e-06	0.000183455
Ehd4	624.957	-0.401695	0.0832659	4.82425	1.40534e-06	7.99488e-05
Pold3	121.464	-0.403785	0.124666	3.23893	0.0011998	0.0207553
Twistnb	161.253	-0.404299	0.101651	3.97731	6.96981e-05	0.0023033
Exoc6b	116.131	-0.405893	0.12572	3.22856	0.00124414	0.0213698
Smim10l1	182.335	-0.40652	0.106764	3.80764	0.0001403	0.00397744
Snrpd1	117.684	-0.407445	0.114798	3.54924	0.000386351	0.00898464
Plxna4os1	97.346	-0.408728	0.142398	2.87033	0.00410043	0.0495118
Thoc3	97.4862	-0.408984	0.119993	3.4084	0.000653456	0.0134606
Srsf7	765.476	-0.409075	0.0692893	5.90388	3.55055e-09	4.49198e-07
Arid5b	115.13	-0.409498	0.115559	3.54364	0.000394637	0.00909006
Mt1	479.668	-0.40966	0.0841091	4.87058	1.11273e-06	6.52738e-05
Gars	191.368	-0.410259	0.100709	4.0737	4.62724e-05	0.00165847
Nfkbia	1523.28	-0.413434	0.0863315	4.78892	1.67683e-06	9.41303e-05
Btg2	3990.41	-0.414338	0.125545	3.3003	0.000965813	0.0177238
Gm45222	116.672	-0.417806	0.119226	3.50433	0.000457753	0.0101309
Tle4	135.021	-0.41789	0.120849	3.45795	0.000544294	0.0116508
BC035044	292.947	-0.420042	0.0960819	4.37171	1.2328e-05	0.000527768
Med12l	533.45	-0.422741	0.0862229	4.90289	9.44381e-07	5.69754e-05
Btbd19	116.653	-0.422872	0.120158	3.51929	0.000432701	0.00971597
Pgrmc1	182.693	-0.425327	0.104218	4.08114	4.48151e-05	0.00161306
Prdm2	141.447	-0.425878	0.128734	3.3082	0.000938984	0.0173974
Ccdc82	82.1621	-0.427149	0.138733	3.07893	0.00207747	0.0304354
Rad23b	119.115	-0.428241	0.132113	3.24148	0.00118912	0.0206337
Malt1	76.568	-0.42924	0.138605	3.09685	0.00195586	0.0293171
Faap20	79.0552	-0.429945	0.146551	2.93376	0.00334887	0.0427886
Dhdds	94.6618	-0.429998	0.127026	3.38512	0.000711473	0.0143249
Atxn3	86.4301	-0.430117	0.142222	3.02427	0.00249237	0.0345243
Hpcal1	105.151	-0.430143	0.13982	3.07641	0.00209512	0.0305143
Akt2	112.989	-0.430562	0.131258	3.28026	0.0010371	0.0185268
Ifrd1	111.924	-0.430975	0.124348	3.46588	0.000528508	0.0113559
Mapre2	235.078	-0.432129	0.0915088	4.72227	2.3323e-06	0.000122035
Arhgap5	847.582	-0.432531	0.0791893	5.46199	4.70829e-08	4.24573e-06
Kdelr1	184.279	-0.433012	0.133511	3.24326	0.00118172	0.0205474
Snx2	597.01	-0.433995	0.086871	4.99586	5.8575e-07	3.81931e-05
Pvt1	115.732	-0.435106	0.142992	3.04288	0.0023433	0.0329949
Taf1d	284.112	-0.438506	0.100151	4.37844	1.19533e-05	0.000513022
Dfna5	109.228	-0.441184	0.129722	3.40101	0.000671382	0.0137132
Trp53inp2	90.8795	-0.441372	0.148103	2.98018	0.0028808	0.0384251
Dkc1	134.077	-0.442228	0.115635	3.82434	0.000131126	0.00375258
Nid2	131.346	-0.445269	0.141562	3.14541	0.00165854	0.0260903
Fam107b	139.197	-0.447918	0.135976	3.29408	0.000987431	0.0179413
Xpo4	72.152	-0.448001	0.152391	2.9398	0.00328422	0.0423403
Ddah2	133.927	-0.448745	0.121727	3.68648	0.000227374	0.00584607
Ipo7	113.748	-0.448896	0.156407	2.87006	0.004104	0.0495197
Naa16	118.217	-0.449326	0.133335	3.3699	0.000751956	0.0149799
Sall3	333.378	-0.450385	0.0955036	4.7159	2.40647e-06	0.000125144
Cars	121.523	-0.454165	0.131938	3.44225	0.000576889	0.0122403
Cklf	221.532	-0.455716	0.0920877	4.94871	7.47056e-07	4.69068e-05
Rassf1	65.0334	-0.455982	0.150487	3.03004	0.00244523	0.034203
Lrch1	229.675	-0.456062	0.0899181	5.07196	3.93729e-07	2.75976e-05
Scai	50.5618	-0.457189	0.152658	2.99487	0.00274563	0.037089
Arsg	163.596	-0.458597	0.125031	3.66786	0.000244587	0.00617955
Ddx55	65.9555	-0.458762	0.133591	3.43408	0.000594569	0.012519
Ece1	76.8954	-0.460586	0.151342	3.04335	0.00233956	0.0329698
Ubald2	42.2553	-0.460752	0.151355	3.04417	0.00233322	0.0329625
Impdh2	139.986	-0.460822	0.133919	3.44104	0.000579493	0.0122802
Ing5	71	-0.462241	0.146801	3.14876	0.00163965	0.0258998
Pa2g4	257.815	-0.465276	0.0999534	4.65492	3.24103e-06	0.000164015
Mlxipl	655.087	-0.465304	0.088715	5.24494	1.56336e-07	1.22702e-05
Tmem176b	930.218	-0.465388	0.0822172	5.66047	1.50962e-08	1.57979e-06
Sec24a	182.796	-0.465759	0.118447	3.93222	8.41651e-05	0.00264222
Tor4a	227.206	-0.467046	0.124626	3.74757	0.000178553	0.00484404
Tmem176a	489.023	-0.46844	0.0834072	5.6163	1.95084e-08	1.95696e-06
Flna	310.341	-0.46885	0.121981	3.84363	0.000121227	0.00354337
Nup54	87.935	-0.469505	0.126095	3.72343	0.000196532	0.00521739
Trim47	169.942	-0.470262	0.151128	3.11167	0.0018603	0.0282596
Prkra	93.4145	-0.47061	0.163935	2.87071	0.00409548	0.0494873
Exoc6	83.9342	-0.471112	0.163568	2.88022	0.003974	0.0483988
Mir142hg	164.607	-0.471145	0.104437	4.51126	6.44431e-06	0.000298499
Ccl6	366.512	-0.480976	0.104752	4.59157	4.39924e-06	0.000214311
Tpm4	257.095	-0.482548	0.121914	3.95811	7.55457e-05	0.00244413
Gadd45g	161.02	-0.485776	0.144563	3.36032	0.000778536	0.0153115
Smcr8	110.243	-0.48747	0.138957	3.50807	0.000451369	0.0100289
Gnb1	1771.18	-0.488544	0.0688021	7.10071	1.24115e-12	2.76859e-10
Zfp770	64.5301	-0.488788	0.163903	2.98219	0.00286198	0.0382945
Atp6v0c	166.346	-0.489873	0.13173	3.71877	0.000200194	0.00528642
Gm2237	69.3428	-0.490049	0.153464	3.19326	0.00140677	0.0235079
Ythdc2	108.046	-0.491522	0.134552	3.65302	0.00025917	0.00648039
Cryl1	289.856	-0.491601	0.0976366	5.03501	4.77825e-07	3.21451e-05
Mrpl12	44.8309	-0.495122	0.171386	2.88892	0.00386562	0.0475227
Itga6	1090.34	-0.495377	0.0625276	7.92254	2.32709e-15	8.01454e-13
Rapgef5	258.006	-0.495625	0.0957572	5.17585	2.26873e-07	1.69435e-05
Nol8	70.2006	-0.496724	0.172239	2.88393	0.00392743	0.0481082
Prdx6	117.461	-0.498547	0.138682	3.5949	0.000324512	0.00774852
Rgl1	192.749	-0.499437	0.11822	4.22465	2.39313e-05	0.000945703
Nit1	90.5744	-0.501116	0.150571	3.32811	0.000874381	0.0164887
Scaf4	119.966	-0.501304	0.124719	4.01946	5.83326e-05	0.00196994
Slamf9	351.841	-0.50289	0.149992	3.35278	0.000800039	0.0155718
Lpar6	270.577	-0.506368	0.0864655	5.8563	4.73283e-09	5.73111e-07
Camsap2	61.5921	-0.509244	0.151601	3.3591	0.000781971	0.0153435
Zfp606	71.5218	-0.509418	0.164461	3.0975	0.00195163	0.0292797
Ccnl1	1075.21	-0.509895	0.10067	5.06501	4.08379e-07	2.84908e-05
H2-DMa	1031.39	-0.511044	0.0880763	5.80228	6.54173e-09	7.6484e-07
Pnrc1	557.584	-0.511476	0.110373	4.63408	3.58536e-06	0.0001793
Tmcc3	456.195	-0.513958	0.0740344	6.94215	3.86165e-12	8.08229e-10
Prdm1	86.0493	-0.515165	0.167402	3.07741	0.00208805	0.0304915
Mgme1	94.5427	-0.51541	0.134675	3.82707	0.000129679	0.00372617
Cyp27a1	157.971	-0.51572	0.142702	3.61397	0.00030154	0.00731331
H2-Ob	147.237	-0.516135	0.124723	4.13824	3.49978e-05	0.00131556
Ets2	124.784	-0.516214	0.158223	3.26258	0.00110402	0.0195167
Gpr183	625.501	-0.517016	0.0585381	8.83213	1.02702e-18	7.57003e-16
2810025M15Rik	163.971	-0.518382	0.120277	4.30989	1.63333e-05	0.000668837
Eif1	2234.1	-0.519539	0.066961	7.75884	8.5709e-15	2.69079e-12
Rubcnl	170.053	-0.520489	0.124604	4.17715	2.95183e-05	0.00114936
Ggt5	101.256	-0.521599	0.137758	3.78635	0.000152876	0.00423482
Ctnna1	139.625	-0.526228	0.122122	4.30903	1.63975e-05	0.000669847
Ap5m1	75.6098	-0.528133	0.146334	3.60909	0.000307276	0.00741003
Map2k7.1	49.2821	-0.528301	0.178947	2.95227	0.00315443	0.0411765
Ipo9	194.892	-0.529802	0.120147	4.40962	1.0355e-05	0.000449091
Atp1a1	214.403	-0.531818	0.142108	3.74234	0.000182313	0.00492158
Gm3739	103.067	-0.532589	0.145556	3.65898	0.000253219	0.00635823
Rpl22l1	257.631	-0.537744	0.133093	4.04035	5.33706e-05	0.00182418
Sertad2	152.851	-0.538809	0.132718	4.0598	4.91155e-05	0.0017275
Zxdc	69.031	-0.540253	0.186954	2.88976	0.00385533	0.0474957
Dnaja1	621.822	-0.541929	0.0974472	5.56126	2.67829e-08	2.59457e-06
B4galt3	128.047	-0.542687	0.162189	3.34602	0.000819793	0.0157931
Ptma	908.552	-0.543033	0.0863525	6.28856	3.20422e-10	5.07674e-08
Il1rl2	178.351	-0.544706	0.118705	4.58873	4.45954e-06	0.000216626
Ccm2	234.207	-0.547405	0.0965804	5.66787	1.44588e-08	1.52248e-06
Zcchc2	88.8621	-0.547448	0.177753	3.07983	0.0020712	0.0303746
Crtap	90.068	-0.547768	0.180824	3.02929	0.00245131	0.0342515
Snhg8	94.7245	-0.548672	0.154532	3.55054	0.00038444	0.00895249
Cd84	1110.19	-0.549077	0.0746874	7.35166	1.95758e-13	5.02832e-11
Arl5b	73.0296	-0.55063	0.150627	3.65559	0.000256593	0.00642544
Cmtr2	49.5651	-0.552527	0.175855	3.14195	0.00167828	0.0262957
Mettl16	98.1479	-0.552911	0.135956	4.06682	4.76586e-05	0.00169976
Lfng	59.37	-0.554988	0.17038	3.25736	0.00112454	0.0197558
Mctp1	67.0772	-0.55695	0.180591	3.08405	0.00204206	0.0301298
Mthfsl	91.5653	-0.557408	0.117969	4.72503	2.30084e-06	0.000121275
Pank2	90.5413	-0.562362	0.141509	3.97405	7.0662e-05	0.00232608
Lbr	127.451	-0.564858	0.125605	4.49711	6.88838e-06	0.000313921
Grap	235.084	-0.565334	0.117936	4.79356	1.63848e-06	9.22832e-05
Ctdsp2	129.952	-0.566447	0.15212	3.72369	0.000196335	0.00521739
Dpm1	39.1504	-0.566611	0.186075	3.04507	0.00232625	0.0328915
Synj2	83.008	-0.567024	0.159948	3.54504	0.000392551	0.00906547
Gbp7	251.759	-0.567613	0.0990576	5.73013	1.00353e-08	1.11195e-06
Gm9800	78.0256	-0.56792	0.12688	4.47605	7.60382e-06	0.000344672
Gm5086	241.557	-0.570105	0.101057	5.64141	1.68658e-08	1.73289e-06
Eno3	56.2676	-0.570775	0.197172	2.8948	0.00379396	0.0470168
Tubb6	69.9706	-0.571688	0.197455	2.89528	0.00378816	0.0470137
Atf4	631.956	-0.572513	0.10629	5.38634	7.19062e-08	6.21952e-06
Fgd3	83.4583	-0.574852	0.16713	3.43956	0.000582668	0.012332
Nlrp3	170.158	-0.580235	0.14334	4.04797	5.16627e-05	0.00177655
Liph	109.98	-0.58234	0.1616	3.60358	0.000313859	0.00752595
Rpl30	526.602	-0.583023	0.146672	3.97501	7.03764e-05	0.00232119
P3h2	111.269	-0.584081	0.17123	3.41108	0.000647059	0.0133613
Myc	269.553	-0.584089	0.112309	5.20073	1.98506e-07	1.50909e-05
Gm37510	27.419	-0.584219	0.203302	2.87365	0.00405754	0.0492042
Gab2	168.233	-0.586129	0.106191	5.51958	3.3981e-08	3.20045e-06
Midn	88.1252	-0.586645	0.150639	3.89437	9.84548e-05	0.00299123
Gm17147	50.7992	-0.591648	0.153091	3.86468	0.000111236	0.0033028
Usb1	48.3627	-0.592791	0.186999	3.17001	0.00152432	0.0246908
Nav1	102.3	-0.601653	0.160564	3.74713	0.000178869	0.00484404
Pdlim2	47.013	-0.602271	0.207914	2.89673	0.00377073	0.0469348
Hmgb2	151.937	-0.603493	0.139985	4.31114	1.62416e-05	0.000666694
Rasal2	37.9287	-0.603732	0.200328	3.01372	0.00258068	0.0355116
Ercc5	199.16	-0.606209	0.122143	4.96309	6.93788e-07	4.40516e-05
1110038B12Rik	101.638	-0.610408	0.147731	4.13188	3.59801e-05	0.00134651
Gtf2f2	81.1832	-0.610512	0.160474	3.80443	0.000142129	0.00401585
Tln2	263.522	-0.611195	0.109535	5.57991	2.40645e-08	2.37189e-06
Rin2	855.685	-0.614442	0.067417	9.11406	7.93588e-20	6.72685e-17
Gm26887	34.3773	-0.616369	0.15662	3.93544	8.3044e-05	0.00261196
Cdkn1b	50.1999	-0.617391	0.187146	3.29898	0.000970379	0.0177655
Ddit3	197.426	-0.619171	0.103252	5.99671	2.01356e-09	2.73088e-07
Gm29488	96.1547	-0.620583	0.155756	3.98433	6.76698e-05	0.00224502
Spred1	198.61	-0.62197	0.114879	5.41413	6.15872e-08	5.40978e-06
Fam60a	46.1994	-0.623131	0.186273	3.34526	0.000822064	0.0158132
Dubr	42.7681	-0.623767	0.194067	3.21418	0.00130817	0.0222442
Otud1	118.349	-0.625347	0.164942	3.79131	0.000149852	0.00418524
Nsun6	140.319	-0.634069	0.112346	5.6439	1.6624e-08	1.72899e-06
F11r	1666.97	-0.63673	0.102544	6.20932	5.32141e-10	8.0548e-08
Gm4617	35.3049	-0.642323	0.205614	3.12392	0.00178457	0.0274286
Cd276	75.7905	-0.642656	0.198132	3.24357	0.00118041	0.0205457
Gsap	190.651	-0.651426	0.111727	5.83054	5.5248e-09	6.54978e-07
Gm37465	147.995	-0.66037	0.175471	3.76341	0.000167611	0.00456983
Gm45546	414.547	-0.660842	0.10179	6.49218	8.46005e-11	1.43423e-08
Atp10d	50.476	-0.661875	0.195567	3.38439	0.00071337	0.0143461
Gas6	616.542	-0.664222	0.124286	5.34428	9.07752e-08	7.54369e-06
Ier2	1695.52	-0.664242	0.164486	4.0383	5.38411e-05	0.00183656
Zfas1	116.192	-0.664759	0.150381	4.4205	9.84733e-06	0.000432492
Nfkbid	138.471	-0.665083	0.152282	4.36743	1.25715e-05	0.000536839
Lat2	157.132	-0.665347	0.11914	5.58456	2.34294e-08	2.33646e-06
Fndc7	118.919	-0.665469	0.17307	3.84509	0.00012051	0.0035346
2810013P06Rik	515.013	-0.666751	0.109371	6.09625	1.08584e-09	1.53402e-07
Tmx4	1012.48	-0.668683	0.112168	5.96146	2.49997e-09	3.28543e-07
Tmbim1	120.955	-0.668955	0.136981	4.88357	1.04183e-06	6.17559e-05
Ptpre	364.947	-0.677465	0.0776604	8.72343	2.69905e-18	1.63418e-15
Crlf2	42.871	-0.680434	0.233505	2.914	0.00356832	0.0449433
Sncaip	92.4608	-0.681891	0.15249	4.47172	7.75942e-06	0.000349855
Rab11fip5	163.382	-0.682708	0.141442	4.82678	1.38756e-06	7.92029e-05
Bcl6	49.4524	-0.682843	0.179517	3.80377	0.00014251	0.00401991
Socs1	30.2358	-0.686386	0.225895	3.03852	0.0023774	0.033392
Odc1	160.607	-0.687638	0.182002	3.77819	0.000157975	0.00435471
Ptpn9	73.9126	-0.687852	0.153735	4.47428	7.66693e-06	0.000346607
Lpar5	104.396	-0.692575	0.14576	4.75146	2.0195e-06	0.000109382
Etv5	513.136	-0.693952	0.086371	8.03455	9.39238e-16	3.4615e-13
Rcbtb2	342.08	-0.694081	0.0796305	8.71627	2.8752e-18	1.6808e-15
Soga1	280.863	-0.6963	0.12969	5.36895	7.91947e-08	6.78074e-06
Gm42974	30.1721	-0.696589	0.2365	2.94541	0.00322529	0.041867
Best1	37.2003	-0.69837	0.202375	3.45087	0.000558785	0.0119034
Iqcb1	34.0602	-0.699517	0.218981	3.19442	0.00140113	0.0234717
Sp100	114.627	-0.702073	0.183593	3.82408	0.000131262	0.00375258
Lztfl1	61.8339	-0.706921	0.148116	4.77276	1.81717e-06	0.000101005
Cd14	1271.03	-0.708185	0.0586854	12.0675	1.5686e-33	8.86415e-30
Selenop	7286.78	-0.718211	0.0645938	11.1189	1.01539e-28	2.86898e-25
Rgs1	1868.78	-0.720671	0.136238	5.2898	1.22449e-07	9.88516e-06
Scyl2	48.1991	-0.720947	0.208381	3.45975	0.000540679	0.0116027
Ccdc134	62.4323	-0.729406	0.185515	3.93178	8.43179e-05	0.00264222
Rbm12	56.4747	-0.731164	0.176901	4.13319	3.5776e-05	0.00134184
Arrdc3	197.217	-0.732664	0.127774	5.73407	9.80509e-09	1.09359e-06
Eng	359.216	-0.733134	0.102048	7.18419	6.76065e-13	1.63733e-10
Fcgr3	5651.6	-0.733927	0.0700375	10.4791	1.07812e-25	1.66158e-22
Ube2o	37.5486	-0.752548	0.242079	3.10869	0.0018792	0.0284956
Gm29170	25.967	-0.753811	0.253002	2.97946	0.00288753	0.0384846
Zfp553	29.8266	-0.753895	0.256326	2.94116	0.00326987	0.0422839
Gm42962	23.1643	-0.756571	0.239245	3.16233	0.00156512	0.0250597
1700023H06Rik	94.8045	-0.757648	0.191324	3.96002	7.49425e-05	0.00242925
Lilra5	68.5357	-0.76236	0.206802	3.68642	0.000227428	0.00584607
Erich1	27.7068	-0.762677	0.249176	3.0608	0.00220747	0.0316597
Snora28	53.0751	-0.7643	0.187123	4.08448	4.41759e-05	0.00159343
Gm15890	33.3387	-0.770119	0.196801	3.91318	9.10873e-05	0.00281276
Dnajb1	720.957	-0.773339	0.142342	5.43295	5.54293e-08	4.97192e-06
Dusp1	5782.76	-0.7772	0.223073	3.48406	0.000493863	0.0107754
Gm12346	21.6992	-0.78	0.262863	2.96732	0.00300407	0.0397564
Clec7a	60.1025	-0.780874	0.256335	3.0463	0.00231677	0.0327849
Jup	206.209	-0.78215	0.137733	5.67873	1.35701e-08	1.44688e-06
Mthfsd	47.6576	-0.78405	0.23517	3.33396	0.00085618	0.0162722
Zfp777	36.1538	-0.785861	0.252048	3.1179	0.00182144	0.0277938
Il1rap	23.1816	-0.787456	0.269405	2.92295	0.00346733	0.0439258
Ccdc51	21.3621	-0.788123	0.269314	2.92641	0.00342903	0.0436429
Ercc8	24.3806	-0.793117	0.254038	3.12204	0.00179602	0.0275547
Nav3	594.81	-0.793838	0.09547	8.31505	9.17132e-17	3.9867e-14
Gm3248	48.6411	-0.797005	0.225769	3.53018	0.000415276	0.00947533
Map3k1	422.616	-0.800516	0.149215	5.36486	8.10105e-08	6.88885e-06
Milr1	139.015	-0.801158	0.143943	5.56578	2.60982e-08	2.54277e-06
Ccl7	107.529	-0.801364	0.256767	3.12098	0.00180249	0.0276082
Gm14292	17.7343	-0.804256	0.210036	3.82913	0.000128595	0.0037076
Gm3252	42.1571	-0.806313	0.182201	4.42541	9.62592e-06	0.000425824
Comtd1	16.1275	-0.809408	0.227928	3.55115	0.000383548	0.00894401
Ier3	434.641	-0.809803	0.236153	3.42915	0.000605481	0.0127039
Sgms1	93.2181	-0.811957	0.137289	5.91423	3.33438e-09	4.2824e-07
Cacnb2	33.452	-0.813152	0.275565	2.95086	0.00316894	0.0412936
Hsp90aa1	842.481	-0.813844	0.0998571	8.15008	3.63671e-16	1.46793e-13
Gm8995	138.594	-0.821362	0.149506	5.49385	3.93262e-08	3.66317e-06
Pdp1	26.3354	-0.822689	0.281163	2.92602	0.00343324	0.0436636
Tgfbi	179.678	-0.82411	0.136625	6.0319	1.62038e-09	2.23336e-07
Gm26532	63.4267	-0.827825	0.219859	3.76525	0.000166384	0.00454953
Mir17hg	24.5612	-0.829447	0.28135	2.9481	0.00319733	0.0415997
Gmfg	272.838	-0.832954	0.0945959	8.8054	1.30389e-18	9.21032e-16
Gm33370	23.9686	-0.833249	0.262446	3.17494	0.00149868	0.024383
Neat1	631.364	-0.834224	0.182281	4.57658	4.72633e-06	0.000226985
Zswim4	107.984	-0.835851	0.163277	5.11923	3.06779e-07	2.21312e-05
Xylb	40.6923	-0.83793	0.254874	3.28762	0.00101039	0.0182494
Snhg1	59.3151	-0.845327	0.166517	5.07651	3.84422e-07	2.72654e-05
Stk17b	173.758	-0.845976	0.125846	6.7223	1.78873e-11	3.40723e-09
Klf7	289.728	-0.848467	0.0736798	11.5156	1.10097e-30	4.66619e-27
Fos	3149	-0.85113	0.217383	3.91535	9.02714e-05	0.00279265
Rnasel	167.405	-0.863887	0.121603	7.10418	1.21036e-12	2.73591e-10
Mrc1	658.645	-0.867463	0.261552	3.3166	0.000911193	0.0170314
CAAA01194877.2	27.7334	-0.86764	0.270467	3.20794	0.00133691	0.0226646
Axl	205.308	-0.870846	0.284841	3.05731	0.00223335	0.0318972
Nfkbiz	230.461	-0.872256	0.16476	5.29408	1.19614e-07	9.70251e-06
Fosb	703.237	-0.874279	0.298735	2.92661	0.00342682	0.0436429
Socs3	513.96	-0.874282	0.211151	4.14056	3.46464e-05	0.00130815
Ccrl2	177.124	-0.880907	0.164728	5.34765	8.91053e-08	7.46415e-06
5430420F09Rik	34.4464	-0.881999	0.206225	4.27687	1.8954e-05	0.000768723
Bcr	23.2039	-0.88205	0.294586	2.9942	0.00275162	0.0371086
Rgs3	91.4474	-0.882335	0.181898	4.85073	1.23011e-06	7.1174e-05
Pmaip1	41.9989	-0.883746	0.248741	3.55288	0.000381035	0.00889763
Cited2	143.281	-0.885514	0.133186	6.64868	2.95728e-11	5.44943e-09
Gm15726	19.4609	-0.889514	0.277385	3.20679	0.00134227	0.0227101
Srgn	204.705	-0.893122	0.132541	6.73845	1.6008e-11	3.0839e-09
Bbc3	94.0241	-0.896855	0.219425	4.08729	4.36433e-05	0.00157758
Fzd7	30.8978	-0.900063	0.304291	2.95791	0.00309737	0.0406736
Lpl	332.953	-0.901013	0.230335	3.91176	9.16278e-05	0.0028243
Cdk5rap1	49.054	-0.902527	0.30604	2.94905	0.00318751	0.0415038
Tagln2	153.568	-0.905196	0.184865	4.89652	9.75503e-07	5.84371e-05
Klf10	212.346	-0.912839	0.183674	4.96989	6.69912e-07	4.26956e-05
Lbh	67.8655	-0.915794	0.170721	5.36429	8.12699e-08	6.88885e-06
Bahcc1	26.4339	-0.917511	0.280596	3.26987	0.00107597	0.019146
Lsp1	421.278	-0.926984	0.107667	8.6097	7.32504e-18	3.76307e-15
BC049715	54.1543	-0.927247	0.233901	3.96427	7.36198e-05	0.00239554
Egr1	7713.88	-0.931467	0.195342	4.7684	1.85692e-06	0.000102542
Nup210l	24.7902	-0.931816	0.317267	2.93701	0.00331395	0.0425294
Tmem116	13.7797	-0.938028	0.319161	2.93904	0.00329228	0.0423475
Agpat2	59.883	-0.947361	0.205286	4.61484	3.93393e-06	0.000195577
Elavl4	33.132	-0.947449	0.231298	4.09622	4.1995e-05	0.00153106
Prps1l1	19.7412	-0.948518	0.245434	3.86466	0.000111243	0.0033028
Spred2	33.3038	-0.948757	0.236368	4.0139	5.9724e-05	0.00201293
Gm38140	56.8247	-0.963649	0.245357	3.92754	8.58197e-05	0.00267445
Afap1l1	57.14	-0.964715	0.194609	4.9572	7.15155e-07	4.50707e-05
Dennd2c	83.2418	-0.964819	0.174354	5.53367	3.13598e-08	2.98676e-06
Mid1	49.5532	-0.968544	0.197865	4.89498	9.83173e-07	5.86892e-05
Spry1	66.2626	-0.968765	0.173517	5.58311	2.36257e-08	2.34226e-06
AA474408	32.4167	-0.974712	0.257346	3.78755	0.000152142	0.00422829
Arap2	41.7308	-0.977756	0.265336	3.68497	0.00022873	0.00586636
Bcl2	25.5931	-0.979418	0.296018	3.30864	0.000937488	0.0173887
Gm12279	37.9579	-0.980733	0.26917	3.64354	0.000268909	0.00668448
Gm4951	42.3583	-0.982157	0.31089	3.15918	0.00158216	0.0252802
Hpgd	677.11	-0.991963	0.0913059	10.8642	1.7076e-27	3.61862e-24
Dusp16	70.0175	-0.995904	0.197178	5.05079	4.39995e-07	3.00776e-05
5830444B04Rik	31.5205	-1.00018	0.297538	3.36154	0.00077509	0.0152614
Etv1	123.737	-1.00201	0.11787	8.501	1.87972e-17	8.85191e-15
Arhgef3	38.0907	-1.00399	0.260709	3.85102	0.000117629	0.00346528
Tnfsf13b	45.3552	-1.00577	0.198746	5.06059	4.17961e-07	2.88923e-05
Zfp395	32.6786	-1.00801	0.301355	3.34495	0.000822985	0.0158132
Gm45096	27.3243	-1.01914	0.233591	4.3629	1.28348e-05	0.000545333
Plekhn1	17.6223	-1.03209	0.35635	2.89627	0.00377624	0.0469678
Cdkn1c	10.1036	-1.03432	0.34596	2.9897	0.00279253	0.0374836
Pde4b	206.786	-1.03684	0.0983052	10.5472	5.23447e-26	8.87399e-23
2410006H16Rik	417.775	-1.04423	0.124441	8.39141	4.80356e-17	2.14302e-14
Ltb	17.4069	-1.04483	0.348909	2.99456	0.00274843	0.0370973
Pfkfb3	162.112	-1.04603	0.130075	8.0418	8.85277e-16	3.39429e-13
Cnn2	60.6703	-1.04658	0.213289	4.90686	9.25453e-07	5.60329e-05
Cbfa2t3	211.745	-1.05496	0.105706	9.98019	1.86104e-23	2.25359e-20
D830036C21Rik	13.3475	-1.05933	0.36251	2.9222	0.00347565	0.0439522
Tmem181b-ps	104.053	-1.07084	0.106302	10.0736	7.22872e-24	1.02124e-20
Gm11769	17.9026	-1.07142	0.300005	3.57134	0.000355153	0.00838566
Gimap1	36.2816	-1.0764	0.251977	4.27182	1.93885e-05	0.000784472
Ccnd1	246.218	-1.07826	0.127713	8.44286	3.09667e-17	1.41886e-14
Enkur	13.2893	-1.07969	0.316364	3.41282	0.000642956	0.0132927
Mmd	36.656	-1.08181	0.270015	4.00647	6.16327e-05	0.00206903
Gm45540	18.5505	-1.08318	0.293322	3.69279	0.000221806	0.00575845
Ppp1r15a	1336.45	-1.09696	0.260671	4.20823	2.57379e-05	0.00101003
Klf6	1021.98	-1.10017	0.139944	7.8615	3.79552e-15	1.26167e-12
Rybp	15.0412	-1.10647	0.295059	3.75	0.000176837	0.00481206
Meig1	19.2842	-1.10748	0.304556	3.63637	0.00027651	0.00685333
Tmsb10	158.43	-1.10891	0.123644	8.96861	3.00278e-19	2.31391e-16
Gm10501	5.70416	-1.11379	0.368287	3.02423	0.00249264	0.0345243
Gm9949	9.90648	-1.11949	0.349941	3.1991	0.0013786	0.0231563
D930030I03Rik	9.7369	-1.12057	0.369127	3.03573	0.00239958	0.0336198
Plpp2	22.3643	-1.12177	0.382273	2.93446	0.00334126	0.0427827
Msh5	16.1315	-1.12321	0.35899	3.12882	0.00175511	0.027173
Capg	111.211	-1.12776	0.188727	5.97562	2.29223e-09	3.05985e-07
Igfbp4	304.495	-1.13209	0.172001	6.58191	4.64454e-11	8.20197e-09
2810454H06Rik	16.8709	-1.14438	0.240947	4.74951	2.03909e-06	0.000109804
Gm9530	10.7302	-1.1557	0.396881	2.91196	0.00359167	0.0451034
Osbpl3	13.3749	-1.15997	0.365737	3.17159	0.00151609	0.0245955
Rccd1	17.8781	-1.16155	0.298381	3.89284	9.90771e-05	0.00300475
RP24-167A12.1	18.0932	-1.17286	0.252287	4.6489	3.33717e-06	0.000168378
Kntc1	31.5031	-1.18091	0.409368	2.88471	0.00391771	0.0480585
E430024P14Rik	17.4676	-1.18639	0.26346	4.50312	6.69638e-06	0.000307652
Fxyd5	117.27	-1.19974	0.252852	4.74483	2.08685e-06	0.000111957
Rpl17-ps8	16.6399	-1.20412	0.368778	3.26516	0.00109404	0.0193806
Hist2h2be	17.6814	-1.20636	0.316769	3.80831	0.000139917	0.00397322
G530011O06Rik	274.56	-1.20756	0.168536	7.16504	7.77629e-13	1.85678e-10
Gm16118	29.3866	-1.20996	0.235043	5.14782	2.63537e-07	1.95098e-05
Clic4	63.1213	-1.22951	0.282656	4.34986	1.36225e-05	0.000571639
9430076C15Rik	41.2114	-1.23049	0.24073	5.11149	3.19628e-07	2.29604e-05
Gimap9	20.8391	-1.23273	0.316376	3.89641	9.76289e-05	0.00297146
Gm16287	20.6043	-1.2348	0.26998	4.57366	4.7928e-06	0.000229526
Phldb1	13.0884	-1.23943	0.395137	3.1367	0.00170863	0.0265988
2610042L04Rik	16.4802	-1.25354	0.30908	4.05569	4.99859e-05	0.00174436
Zfp689	19.207	-1.25445	0.319642	3.92456	8.68875e-05	0.00270276
Egr2	36.838	-1.25486	0.352924	3.5556	0.000377123	0.00883061
Gm37851	13.8318	-1.26147	0.343542	3.67197	0.000240689	0.00611552
Gm29367	15.0775	-1.26464	0.366273	3.45273	0.000554935	0.0118632
Gm18829	7.83746	-1.26542	0.405683	3.11922	0.00181331	0.0277333
RP23-162P10.2	7.95917	-1.28554	0.44548	2.88574	0.00390495	0.0479715
Zfp382	15.7778	-1.28656	0.403942	3.18501	0.00144749	0.023863
Otud3	11.3058	-1.28946	0.41943	3.07433	0.00210977	0.0306486
Dusp18	50.4173	-1.30267	0.284377	4.5808	4.6319e-06	0.00022331
Tbx6	10.954	-1.32585	0.381424	3.47607	0.000508829	0.0110273
Gm26802	20.1181	-1.32727	0.428383	3.09832	0.0019462	0.0292499
Pgghg	14.6793	-1.32976	0.374059	3.55496	0.000378032	0.00883969
Gdpd5	24.3735	-1.33008	0.409904	3.24487	0.00117504	0.0204943
RP24-496O17.9	18.7604	-1.33863	0.276395	4.84319	1.27773e-06	7.36782e-05
Arhgap29	21.5734	-1.34235	0.34082	3.9386	8.19596e-05	0.00258745
Klf2	482.074	-1.34542	0.247946	5.42627	5.75426e-08	5.10743e-06
Gem	93.9789	-1.34663	0.230402	5.84471	5.07464e-09	6.05848e-07
Thsd1	10.6172	-1.35134	0.443119	3.04961	0.00229142	0.0325074
Myo1b	87.2177	-1.35342	0.192074	7.04632	1.83711e-12	3.9929e-10
Gm43499	13.8814	-1.35656	0.31785	4.26792	1.97306e-05	0.00079452
St8sia4	30.947	-1.36061	0.230142	5.91205	3.37883e-09	4.30686e-07
Bloc1s6os	6.82721	-1.36105	0.446066	3.05122	0.00227912	0.0324144
Fam20c	14.3914	-1.3638	0.427256	3.19199	0.00141296	0.0235535
Soat2	9.31391	-1.37351	0.448401	3.06313	0.00219032	0.0314682
Igf1r	74.4735	-1.3758	0.21347	6.44496	1.15634e-10	1.90324e-08
C130036L24Rik	12.2628	-1.37814	0.368225	3.74266	0.000182082	0.00492158
B930036N10Rik	36.0889	-1.38602	0.290854	4.76536	1.88519e-06	0.000103665
Gm5454	18.6466	-1.38799	0.284372	4.8809	1.05604e-06	6.238e-05
Chst10	13.7597	-1.38878	0.399595	3.47547	0.000509965	0.0110273
Gm14052	18.4213	-1.39228	0.433307	3.21316	0.00131285	0.0223014
Il1rl1	23.5379	-1.39454	0.309278	4.50902	6.51267e-06	0.000300025
Tnf	99.6733	-1.4188	0.271011	5.23521	1.64793e-07	1.28153e-05
Lgals1	188.487	-1.42843	0.359548	3.97285	7.10169e-05	0.00233323
Hcar2	29.1621	-1.43202	0.345246	4.14784	3.35628e-05	0.00127576
Rasgrp4	8.13906	-1.43213	0.499436	2.86749	0.00413742	0.0497459
Amigo1	9.98822	-1.43758	0.46862	3.06769	0.0021572	0.0310713
Plpp3	10.5706	-1.4456	0.42647	3.38968	0.000699738	0.0141728
Gm37125	70.3387	-1.45673	0.188905	7.71145	1.24395e-14	3.83432e-12
Snora78	4.84483	-1.46381	0.449295	3.25802	0.00112192	0.0197301
Smpdl3b	26.0663	-1.48284	0.294854	5.02906	4.92879e-07	3.30268e-05
Tube1	13.7182	-1.48813	0.409967	3.62989	0.000283541	0.00698674
Gm29340	15.4101	-1.48962	0.393342	3.78707	0.000152432	0.00422943
Gm4430.2	14.1898	-1.49159	0.414593	3.59772	0.000321023	0.00767604
Gm43351	15.374	-1.52249	0.437424	3.48058	0.000500338	0.0108886
Gadd45b	12.6421	-1.52269	0.384461	3.96059	7.47643e-05	0.00242812
Alpk1	18.0339	-1.52636	0.402963	3.78783	0.000151968	0.00422829
Cav2	12.2485	-1.53035	0.411044	3.72308	0.00019681	0.00521739
1700061E18Rik	5.33708	-1.54775	0.407339	3.79967	0.000144889	0.00407346
Adamts1	130.749	-1.55585	0.23039	6.7531	1.44718e-11	2.82001e-09
Rps6kl1	4.6321	-1.56226	0.532125	2.93588	0.003326	0.0426196
Gm43111	7.01796	-1.56843	0.496023	3.16201	0.00156686	0.0250597
Gm13803	4.44335	-1.56989	0.53192	2.95137	0.00316367	0.0412567
Eps8	34.1383	-1.57495	0.320659	4.9116	9.03378e-07	5.52887e-05
Inca1	7.60472	-1.57934	0.518871	3.0438	0.00233614	0.0329698
Marcksl1	200.395	-1.60131	0.184937	8.65869	4.77199e-18	2.60966e-15
Atf3	338.824	-1.60322	0.278126	5.76435	8.19748e-09	9.38999e-07
Slc1a5	43.3221	-1.60975	0.397578	4.04888	5.14628e-05	0.00177327
Ablim1	19.95	-1.61012	0.35151	4.58059	4.63665e-06	0.00022331
Ankle1	23.6927	-1.61619	0.557268	2.90021	0.00372912	0.0465879
Gm28693	9.36763	-1.62267	0.535961	3.02758	0.00246518	0.0343772
2610035D17Rik	17.0121	-1.62879	0.326973	4.98143	6.31148e-07	4.08391e-05
Bcl2a1a	78.6866	-1.62906	0.163138	9.98577	1.75923e-23	2.25359e-20
Sgol1	24.1211	-1.62927	0.481881	3.38107	0.000722038	0.0145032
Plk2	47.5761	-1.63595	0.270759	6.04211	1.52109e-09	2.13116e-07
Ccr2	13.3851	-1.64027	0.499704	3.28249	0.00102894	0.0184198
Fbxo17	8.60188	-1.64788	0.527247	3.12543	0.00177542	0.0273252
Prdm5	9.11111	-1.64824	0.505656	3.25961	0.00111567	0.0196612
Bcl2a1d	22.6017	-1.65132	0.300916	5.48765	4.07317e-08	3.77336e-06
Fam129a	57.9946	-1.65299	0.239761	6.89429	5.41326e-12	1.10567e-09
E230013L22Rik	10.6009	-1.65641	0.407561	4.0642	4.81976e-05	0.00170583
RP23-394G23.2	15.1099	-1.659	0.323939	5.12132	3.03411e-07	2.20983e-05
Hgf	6.41312	-1.66019	0.499319	3.3249	0.000884487	0.0166608
Gm15247	4.42223	-1.68751	0.578078	2.91917	0.00350966	0.0443362
Gm28424	8.13894	-1.69151	0.541	3.12663	0.00176819	0.0272511
Ccl4	403.114	-1.70103	0.226857	7.49825	6.46744e-14	1.76843e-11
2310001H17Rik	12.7086	-1.71175	0.543012	3.15232	0.0016198	0.0256853
Tnfsf9	7.25251	-1.77016	0.527938	3.35297	0.000799499	0.0155718
Ccdc80	26.3975	-1.79112	0.431098	4.1548	3.25576e-05	0.00124313
Vsig10	6.23698	-1.79258	0.581903	3.08054	0.00206626	0.0303366
Prnp	10.3838	-1.81036	0.570147	3.17525	0.00149706	0.024383
Cfap45	21.6661	-1.83288	0.313348	5.84933	4.93547e-09	5.93411e-07
Hspa1a	65.6159	-1.8364	0.479435	3.83033	0.00012797	0.00370218
Ccr5	509.198	-1.88882	0.0699425	27.0054	1.27777e-160	2.1662e-156
Oprm1	4.38541	-1.89044	0.606527	3.11683	0.00182807	0.0278699
F830016B08Rik	10.1468	-1.89137	0.569696	3.31996	0.0009003	0.0168836
Nnat	8.6413	-1.89247	0.567783	3.33309	0.000858882	0.0163053
Egfl7	4.49786	-1.893	0.595778	3.17736	0.00148622	0.0243203
Cyp4f16	9.50273	-1.90913	0.399179	4.78266	1.72993e-06	9.67905e-05
Gm42728	5.11497	-1.90927	0.635506	3.00433	0.00266169	0.0363179
Ccl3	543.34	-1.93109	0.172698	11.1819	5.00211e-29	1.69602e-25
Gm10521	7.23454	-1.94088	0.617607	3.14259	0.00167461	0.0262867
Icam2	8.45802	-1.94234	0.577415	3.36386	0.000768601	0.0151689
Gimap5	4.68311	-1.95537	0.583748	3.34968	0.000809049	0.0156573
Gm44179	6.28747	-1.965	0.595928	3.29738	0.000975921	0.0177901
Ccnd2	16.4804	-2.00452	0.691976	2.89681	0.00376975	0.0469348
Pear1	29.7345	-2.01672	0.288565	6.98877	2.77309e-12	5.87652e-10
Pim1	50.6925	-2.04907	0.341199	6.0055	1.90738e-09	2.60773e-07
Gm12204	2.3605	-2.05367	0.697472	2.94445	0.00323526	0.0419231
St3gal1	9.03557	-2.09853	0.566351	3.70536	0.000211094	0.00551415
RP23-220F20.2	9.26424	-2.11102	0.46382	4.55136	5.32991e-06	0.000250994
Hspb1	29.3675	-2.12522	0.676864	3.1398	0.00169061	0.0264156
Slc14a1	6.89454	-2.13122	0.674779	3.1584	0.0015864	0.0253242
Gm37699	6.94461	-2.13665	0.603686	3.53934	0.000401129	0.0092141
Depdc1b	9.90601	-2.14736	0.720353	2.98098	0.00287324	0.0383543
Nek8	6.90583	-2.15677	0.605626	3.56122	0.000369137	0.00866755
Osbpl6	8.23903	-2.19364	0.556932	3.93879	8.18926e-05	0.00258745
Vill	23.564	-2.25635	0.713495	3.16239	0.00156481	0.0250597
Gng3	4.27398	-2.28276	0.62341	3.66172	0.000250524	0.00631216
Gimap6	87.2973	-2.29433	0.144509	15.8767	9.19292e-57	7.79238e-53
Hspa1b	9.08339	-2.29726	0.67248	3.41611	0.000635227	0.0132135
1700056E22Rik	3.8661	-2.34421	0.7109	3.29752	0.000975421	0.0177901
Il18rap	10.7666	-2.45219	0.694818	3.52926	0.000416722	0.00949554
Gm43545	3.08055	-2.45318	0.771968	3.17783	0.00148382	0.0243046
Slc26a1	4.90769	-2.50246	0.610642	4.09808	4.16595e-05	0.00152527
Arhgap15	17.8839	-2.51243	0.469868	5.34709	8.93778e-08	7.46415e-06
Col9a3	4.07136	-2.54144	0.750531	3.38619	0.000708701	0.014292
Klrd1	5.263	-2.55924	0.507932	5.03854	4.69086e-07	3.17866e-05
C030034L19Rik	8.99847	-2.58916	0.736105	3.51739	0.000435819	0.00976016
Ctnnd2	9.85962	-2.66581	0.467758	5.69911	1.20431e-08	1.30876e-06
Pcsk4	4.96873	-2.67467	0.870691	3.07189	0.00212709	0.0307947
Anxa2	59.835	-2.68094	0.581883	4.60736	4.07817e-06	0.000201566
Mtmr11	3.36497	-2.693	0.72189	3.73048	0.000191114	0.00514279
Alox5	66.0516	-2.69888	0.280358	9.62653	6.17793e-22	6.98229e-19
Ifi211	5.87146	-2.71034	0.87804	3.08681	0.00202317	0.0300078
Csrp1	17.2572	-2.72821	0.639197	4.26819	1.97068e-05	0.00079452
Klra2	3.92988	-2.73938	0.95032	2.88259	0.0039442	0.0482787
Pcbd1	3.29869	-2.74961	0.908736	3.02575	0.00248017	0.0344924
Gm10640	1.57293	-2.80059	0.866125	3.23348	0.00122294	0.0210482
B230317F23Rik	5.03352	-2.85012	0.59665	4.77688	1.78039e-06	9.92858e-05
Pdlim7	17.5872	-2.93179	0.877609	3.34065	0.000835813	0.0159403
Sash1	23.241	-2.94323	0.706756	4.16442	3.12148e-05	0.00119997
Cyr61	22.9683	-2.98576	0.60925	4.90071	9.549e-07	5.74057e-05
Dcst2	2.09389	-2.98619	1.0325	2.89219	0.00382572	0.0472839
Gm10277	2.69109	-3.02245	0.881221	3.42985	0.000603924	0.0126869
BC049762	2.05853	-3.03677	1.00253	3.02911	0.00245274	0.0342515
2610318N02Rik	10.8453	-3.0445	0.935705	3.25369	0.00113916	0.0199919
Itga11	1.64051	-3.07527	1.04632	2.93912	0.00329141	0.0423475
Gm10916	2.13331	-3.08774	1.04271	2.96126	0.00306382	0.0403268
Lrrtm2	3.7758	-3.08859	0.708463	4.35956	1.30321e-05	0.000552335
Lrr1	3.99188	-3.14351	0.934013	3.36559	0.000763791	0.0151268
Ccr1l1	2.75767	-3.18639	0.888984	3.58431	0.000337977	0.00801359
Hist1h4a	2.71208	-3.20369	0.906384	3.53458	0.000408417	0.00934398
Ctse	3.10129	-3.20418	0.961778	3.33152	0.000863729	0.0163607
Serpinb8	4.40038	-3.21635	1.06594	3.01738	0.00254969	0.0351527
Clec1a	2.20339	-3.22764	1.11148	2.9039	0.00368541	0.0460758
Kcnip4	1.45866	-3.23657	1.12359	2.88055	0.00396976	0.048382
Ptpn14	2.51046	-3.27395	1.06643	3.07001	0.00214051	0.0309098
Coro6	3.5235	-3.2965	0.970442	3.39691	0.000681523	0.0138702
Xkr5	4.73402	-3.37171	0.95992	3.51249	0.000443924	0.0098894
Gm42633	2.31892	-3.38351	1.14581	2.95295	0.00314753	0.0411729
Gm38147	1.44841	-3.41347	1.15605	2.9527	0.00315007	0.0411743
Stk19-ps1	2.03305	-3.41516	1.02115	3.34441	0.000824567	0.0158132
Adgra2	2.31835	-3.48314	1.05044	3.31588	0.000913548	0.0170566
Maoa	3.78055	-3.49068	0.925638	3.77111	0.000162522	0.00445832
Mroh3	2.07277	-3.51085	1.21478	2.89012	0.00385093	0.0474799
Card10	3.3027	-3.52074	0.878719	4.00667	6.15808e-05	0.00206903
Gm14636	3.80957	-3.55566	0.990529	3.58966	0.000331112	0.00787285
Etv4	5.94136	-3.6481	0.92289	3.9529	7.72087e-05	0.00248372
Abca17	1.70999	-3.84396	1.05478	3.64431	0.000268111	0.00667444
Gm15337	1.88027	-3.85048	0.976103	3.94475	7.98834e-05	0.00253607
Gdf3	3.41483	-3.86023	1.22858	3.14201	0.00167792	0.0262957
Slc25a31	2.29316	-3.87372	1.15821	3.34458	0.000824065	0.0158132
Gm4593	1.50806	-3.91435	1.1032	3.54819	0.000387888	0.00900804
Trim43c	1.97618	-3.92582	1.00976	3.88786	0.00010113	0.00305064
Fut7	1.93017	-3.92798	1.1877	3.3072	0.000942324	0.0174402
Gm6498	2.1756	-3.9335	1.11952	3.51357	0.000442134	0.00987469
Dclk1	4.03939	-3.94788	0.945902	4.17366	2.99741e-05	0.00116282
RP24-167A12.5	1.32174	-3.95803	1.26146	3.13766	0.001703	0.0265602
Rab7b	18.0669	-4.00359	0.889202	4.50246	6.71723e-06	0.000307776
Anxa1	2.44211	-4.03562	1.26898	3.1802	0.00147175	0.0241301
Pcbp3	2.11708	-4.06403	1.19963	3.38772	0.000704753	0.0142404
Gm43534	1.58078	-4.0966	1.35427	3.02496	0.0024867	0.0345243
Susd2	1.61116	-4.14401	1.32125	3.13643	0.00171018	0.0265988
Tox2	3.53671	-4.2463	1.09112	3.8917	9.95443e-05	0.00301353
Cyp39a1	2.47402	-4.31952	1.26696	3.40936	0.000651149	0.0134294
RP23-303A11.3	1.90336	-4.59604	0.981885	4.68083	2.85721e-06	0.000146783
Ccr1	83.885	-4.77485	0.553938	8.61983	6.70514e-18	3.55226e-15
RP24-153A6.1	2.95668	-4.81646	0.918147	5.24585	1.55565e-07	1.22665e-05
Gm43237	2.41737	-4.98037	0.948716	5.24958	1.52443e-07	1.21332e-05
